# Supplementary material for: Transcriptional hallmarks of cancer cell lines reveal an emerging role of branched chain amino acid catabolism
Source: Sci Rep. 2017 Aug 10;7:7820. doi: 10.1038/s41598-017-08329-8 (PMC5552680; doi:10.1038/s41598-017-08329-8)
Supplement: Supplementary file 2 [file 41598_2017_8329_MOESM2_ESM.xlsx]

## Sheet: Up_regulated
ENSEMBL_GENE_ID	Gene Name
ENSG00000003756	RNA binding motif protein 5
ENSG00000004455	adenylate kinase 2
ENSG00000004975	dishevelled, dsh homolog 2 (Drosophila)
ENSG00000005020	src kinase associated phosphoprotein 2
ENSG00000005175	RNA polymerase II associated protein 3
ENSG00000005421	paraoxonase 1
ENSG00000005486	rhomboid domain containing 2
ENSG00000006128	tachykinin, precursor 1
ENSG00000006468	ets variant 1
ENSG00000007384	rhomboid 5 homolog 1 (Drosophila)
ENSG00000008130	NAD kinase
ENSG00000008226	deleted in lung and esophageal cancer 1
ENSG00000008256	cytohesin 3
ENSG00000009335	ubiquitin protein ligase E3C
ENSG00000010256	ubiquinol-cytochrome c reductase core protein I
ENSG00000011304	polypyrimidine tract binding protein 1
ENSG00000011405	phosphoinositide-3-kinase, class 2, alpha polypeptide
ENSG00000011426	anillin, actin binding protein
ENSG00000012048	breast cancer 1, early onset
ENSG00000012174	membrane-bound transcription factor peptidase, site 2
ENSG00000013306	solute carrier family 25, member 39
ENSG00000013573	DEAD/H (Asp-Glu-Ala-Asp/His) box polypeptide 11 (CHL1-like helicase homolog, S. cerevisiae)
ENSG00000013810	transforming, acidic coiled-coil containing protein 3
ENSG00000015171	zinc finger, MYND domain containing 11
ENSG00000021300	pleckstrin homology domain containing, family B (evectins) member 1
ENSG00000021574	spastin
ENSG00000023608	small nuclear RNA activating complex, polypeptide 1, 43kDa
ENSG00000024526	DEP domain containing 1
ENSG00000025796	SEC63 homolog (S. cerevisiae)
ENSG00000026508	CD44 molecule (Indian blood group)
ENSG00000029725	rabaptin, RAB GTPase binding effector protein 1
ENSG00000029993	similar to high mobility group box 3; high-mobility group box 3
ENSG00000033178	ubiquitin-like modifier activating enzyme 6
ENSG00000035499	DEP domain containing 1B
ENSG00000035681	neutral sphingomyelinase (N-SMase) activation associated factor
ENSG00000037749	microfibrillar-associated protein 3
ENSG00000038382	triple functional domain (PTPRF interacting)
ENSG00000039068	cadherin 1, type 1, E-cadherin (epithelial)
ENSG00000039123	superkiller viralicidic activity 2-like 2 (S. cerevisiae)
ENSG00000041982	tenascin C
ENSG00000044115	catenin (cadherin-associated protein), alpha 1, 102kDa
ENSG00000044524	EPH receptor A3
ENSG00000046604	desmoglein 2
ENSG00000046647	gem (nuclear organelle) associated protein 8
ENSG00000046653	glycoprotein M6B
ENSG00000047410	translocated promoter region (to activated MET oncogene)
ENSG00000047579	dystrobrevin binding protein 1
ENSG00000047932	golgi associated PDZ and coiled-coil motif containing
ENSG00000049245	vesicle-associated membrane protein 3 (cellubrevin)
ENSG00000051341	polymerase (DNA directed), theta
ENSG00000051825	M-phase phosphoprotein 9
ENSG00000052723	suppressor of IKK epsilon
ENSG00000054118	thyroid hormone receptor associated protein 3
ENSG00000054690	pleckstrin homology domain containing, family H (with MyTH4 domain) member 1
ENSG00000055950	mitochondrial ribosomal protein L43
ENSG00000056586	ring finger and CCCH-type zinc finger domains 2
ENSG00000057608	GDP dissociation inhibitor 2
ENSG00000058262	Sec61 alpha 1 subunit (S. cerevisiae)
ENSG00000058668	ATPase, Ca++ transporting, plasma membrane 4
ENSG00000058804	transmembrane protein 48
ENSG00000059122	FLYWCH-type zinc finger 1
ENSG00000060718	collagen, type XI, alpha 1
ENSG00000062598	engulfment and cell motility 2
ENSG00000062650	wings apart-like homolog (Drosophila)
ENSG00000062716	transmembrane protein 49
ENSG00000062822	polymerase (DNA directed), delta 1, catalytic subunit 125kDa
ENSG00000063046	similar to eukaryotic translation initiation factor 4H; eukaryotic translation initiation factor 4B
ENSG00000063601	myotubularin related protein 1
ENSG00000064012	caspase 8, apoptosis-related cysteine peptidase
ENSG00000064490	regulatory factor X-associated ankyrin-containing protein
ENSG00000065243	protein kinase N2
ENSG00000065328	minichromosome maintenance complex component 10
ENSG00000065883	cell division cycle 2-like 5 (cholinesterase-related cell division controller)
ENSG00000066044	ELAV (embryonic lethal, abnormal vision, Drosophila)-like 1 (Hu antigen R)
ENSG00000066248	neuronal guanine nucleotide exchange factor
ENSG00000066279	asp (abnormal spindle) homolog, microcephaly associated (Drosophila)
ENSG00000066777	ADP-ribosylation factor guanine nucleotide-exchange factor 1(brefeldin A-inhibited)
ENSG00000067082	Kruppel-like factor 6
ENSG00000067167	translocation associated membrane protein 1
ENSG00000067225	similar to Pyruvate kinase, isozymes M1/M2 (Pyruvate kinase muscle isozyme) (Cytosolic thyroid hormone-binding protein) (CTHBP) (THBP1); pyruvate kinase, muscle
ENSG00000067560	ras homolog gene family, member A
ENSG00000067955	core-binding factor, beta subunit
ENSG00000068323	transcription factor binding to IGHM enhancer 3
ENSG00000068650	ATPase, class VI, type 11A
ENSG00000069011	paired-like homeodomain 1
ENSG00000069329	hypothetical protein LOC100133770; vacuolar protein sorting 35 homolog (S. cerevisiae)
ENSG00000069493	C-type lectin domain family 2, member D
ENSG00000070367	exocyst complex component 5
ENSG00000070669	asparagine synthetase
ENSG00000071127	WD repeat domain 1
ENSG00000071564	transcription factor 3 (E2A immunoglobulin enhancer binding factors E12/E47)
ENSG00000072274	transferrin receptor (p90, CD71)
ENSG00000072415	membrane protein, palmitoylated 5 (MAGUK p55 subfamily member 5)
ENSG00000072571	hyaluronan-mediated motility receptor (RHAMM)
ENSG00000072736	nuclear factor of activated T-cells, cytoplasmic, calcineurin-dependent 3
ENSG00000072803	F-box and WD repeat domain containing 11
ENSG00000073008	poliovirus receptor
ENSG00000073060	scavenger receptor class B, member 1
ENSG00000073111	minichromosome maintenance complex component 2
ENSG00000073282	tumor protein p63
ENSG00000073614	lysine (K)-specific demethylase 5A
ENSG00000073712	fermitin family homolog 2 (Drosophila)
ENSG00000073792	insulin-like growth factor 2 mRNA binding protein 2
ENSG00000073905	ENSG00000073905
ENSG00000074211	protein phosphatase 2 (formerly 2A), regulatory subunit B, gamma isoform
ENSG00000074696	protein tyrosine phosphatase-like A domain containing 1
ENSG00000074800	enolase 1, (alpha)
ENSG00000075218	G-2 and S-phase expressed 1
ENSG00000075275	cadherin, EGF LAG seven-pass G-type receptor 1 (flamingo homolog, Drosophila)
ENSG00000075391	RAS protein activator like 2
ENSG00000075651	phospholipase D1, phosphatidylcholine-specific
ENSG00000075711	discs, large homolog 1 (Drosophila)
ENSG00000075975	makorin ring finger protein 2
ENSG00000076382	sperm associated antigen 5
ENSG00000076554	tumor protein D52
ENSG00000076706	melanoma cell adhesion molecule
ENSG00000077152	ubiquitin-conjugating enzyme E2T (putative)
ENSG00000077809	general transcription factor II, i; general transcription factor II, i, pseudogene
ENSG00000078687	trinucleotide repeat containing 6C
ENSG00000078699	core-binding factor, runt domain, alpha subunit 2; translocated to, 2
ENSG00000079156	oxysterol binding protein-like 6
ENSG00000079246	X-ray repair complementing defective repair in Chinese hamster cells 5 (double-strand-break rejoining)
ENSG00000079387	SUMO1/sentrin specific peptidase 1
ENSG00000079616	kinesin family member 22
ENSG00000080815	presenilin 1
ENSG00000080824	heat shock protein 90kDa alpha (cytosolic), class A member 2; heat shock protein 90kDa alpha (cytosolic), class A member 1
ENSG00000080986	NDC80 homolog, kinetochore complex component (S. cerevisiae)
ENSG00000081181	arginase, type II
ENSG00000081189	myocyte enhancer factor 2C
ENSG00000082213	chromosome 5 open reading frame 22
ENSG00000082701	glycogen synthase kinase 3 beta
ENSG00000082898	exportin 1 (CRM1 homolog, yeast)
ENSG00000083223	zinc finger, CCHC domain containing 6
ENSG00000084072	peptidylprolyl isomerase E (cyclophilin E)
ENSG00000084234	amyloid beta (A4) precursor-like protein 2
ENSG00000084463	WW domain binding protein 11
ENSG00000084754	hydroxyacyl-Coenzyme A dehydrogenase/3-ketoacyl-Coenzyme A thiolase/enoyl-Coenzyme A hydratase (trifunctional protein), alpha subunit
ENSG00000085719	copine III
ENSG00000085733	cortactin
ENSG00000085998	protein O-linked mannose beta1,2-N-acetylglucosaminyltransferase
ENSG00000085999	RAD54-like (S. cerevisiae)
ENSG00000086589	RNA binding motif protein 22
ENSG00000086598	transmembrane emp24 domain trafficking protein 2
ENSG00000086712	chromosome X open reading frame 15
ENSG00000087087	serrate RNA effector molecule homolog (Arabidopsis)
ENSG00000087088	BCL2-associated X protein
ENSG00000088038	CCR4-NOT transcription complex, subunit 3
ENSG00000088280	ArfGAP with SH3 domain, ankyrin repeat and PH domain 3
ENSG00000088325	TPX2, microtubule-associated, homolog (Xenopus laevis)
ENSG00000088888	mitochondrial antiviral signaling protein
ENSG00000088930	5'-3' exoribonuclease 2
ENSG00000089159	paxillin
ENSG00000089280	fusion (involved in t(12;16) in malignant liposarcoma)
ENSG00000089597	glucosidase, alpha; neutral AB
ENSG00000089685	baculoviral IAP repeat-containing 5
ENSG00000090054	serine palmitoyltransferase, long chain base subunit 1
ENSG00000090857	pyruvate dehydrogenase phosphatase regulatory subunit
ENSG00000090889	kinesin family member 4B; kinesin family member 4A
ENSG00000091136	laminin, beta 1
ENSG00000091527	CDV3 homolog (mouse)
ENSG00000092140	G2/M-phase specific E3 ubiquitin ligase
ENSG00000092199	heterogeneous nuclear ribonucleoprotein C (C1/C2)
ENSG00000092201	suppressor of Ty 16 homolog (S. cerevisiae); suppressor of Ty 16 homolog (S. cerevisiae) pseudogene
ENSG00000092445	TYRO3 protein tyrosine kinase
ENSG00000092470	WD repeat domain 76
ENSG00000092531	synaptosomal-associated protein, 23kDa
ENSG00000092621	phosphoglycerate dehydrogenase
ENSG00000092820	hypothetical protein LOC100129652; ezrin
ENSG00000094804	cell division cycle 6 homolog (S. cerevisiae)
ENSG00000094916	chromobox homolog 5 (HP1 alpha homolog, Drosophila)
ENSG00000095015	mitogen-activated protein kinase kinase kinase 1
ENSG00000095059	deoxyhypusine synthase
ENSG00000095209	transmembrane protein 38B
ENSG00000096171	valyl-tRNA synthetase
ENSG00000096384	heat shock protein 90kDa alpha (cytosolic), class B member 1
ENSG00000096401	CDC5 cell division cycle 5-like (S. pombe)
ENSG00000096433	inositol 1,4,5-triphosphate receptor, type 3
ENSG00000097021	acyl-CoA thioesterase 7
ENSG00000097046	cell division cycle 7 homolog (S. cerevisiae)
ENSG00000099194	stearoyl-CoA desaturase (delta-9-desaturase)
ENSG00000099204	actin binding LIM protein 1
ENSG00000099260	palmdelphin
ENSG00000099622	cold inducible RNA binding protein
ENSG00000099797	glycoprotein, synaptic 2
ENSG00000099821	polymerase (RNA) mitochondrial (DNA directed)
ENSG00000099942	v-crk sarcoma virus CT10 oncogene homolog (avian)-like
ENSG00000099968	BCL2-like 13 (apoptosis facilitator)
ENSG00000099984	glutathione S-transferase theta 2B (gene/pseudogene); glutathione S-transferase theta 2
ENSG00000099994	sushi domain containing 2
ENSG00000100030	mitogen-activated protein kinase 1
ENSG00000100097	lectin, galactoside-binding, soluble, 1
ENSG00000100105	POZ (BTB) and AT hook containing zinc finger 1
ENSG00000100201	DEAD (Asp-Glu-Ala-Asp) box polypeptide 17
ENSG00000100227	polymerase (DNA-directed), delta interacting protein 3
ENSG00000100243	cytochrome b5 reductase 3
ENSG00000100297	minichromosome maintenance complex component 5
ENSG00000100320	RNA binding motif protein 9
ENSG00000100350	FAD-dependent oxidoreductase domain containing 2
ENSG00000100401	Ran GTPase activating protein 1
ENSG00000100485	son of sevenless homolog 2 (Drosophila)
ENSG00000100526	cyclin-dependent kinase inhibitor 3
ENSG00000100796	SMEK homolog 1, suppressor of mek1 (Dictyostelium)
ENSG00000100852	Rho GTPase activating protein 5
ENSG00000100982	PDX1 C-terminal inhibiting factor 1
ENSG00000101003	GINS complex subunit 1 (Psf1 homolog)
ENSG00000101057	v-myb myeloblastosis viral oncogene homolog (avian)-like 2
ENSG00000101158	TH1-like (Drosophila)
ENSG00000101161	similar to U5 snRNP-associated 102 kDa protein (U5-102 kDa protein); PRP6 pre-mRNA processing factor 6 homolog (S. cerevisiae)
ENSG00000101204	cholinergic receptor, nicotinic, alpha 4
ENSG00000101210	eukaryotic translation elongation factor 1 alpha 2
ENSG00000101255	tribbles homolog 3 (Drosophila)
ENSG00000101290	CDP-diacylglycerol synthase (phosphatidate cytidylyltransferase) 2
ENSG00000101347	SAM domain and HD domain 1
ENSG00000101447	family with sequence similarity 83, member D
ENSG00000101856	progesterone receptor membrane component 1
ENSG00000101935	Alport syndrome, mental retardation, midface hypoplasia and elliptocytosis chromosomal region gene 1
ENSG00000101938	chordin-like 1
ENSG00000101997	coiled-coil domain containing 22
ENSG00000102103	polyglutamine binding protein 1
ENSG00000102181	CD99 molecule-like 2
ENSG00000102471	Nedd4 family interacting protein 2
ENSG00000102554	Kruppel-like factor 5 (intestinal)
ENSG00000103091	WD repeat domain 59
ENSG00000103194	ubiquitin specific peptidase 10
ENSG00000103257	solute carrier family 7 (cationic amino acid transporter, y+ system), member 5
ENSG00000103355	protease, serine, 33
ENSG00000103365	golgi associated, gamma adaptin ear containing, ARF binding protein 2
ENSG00000103495	MYC-associated zinc finger protein (purine-binding transcription factor)
ENSG00000103855	CD276 molecule
ENSG00000103876	fumarylacetoacetate hydrolase (fumarylacetoacetase)
ENSG00000104067	tight junction protein 1 (zona occludens 1)
ENSG00000104147	Opa interacting protein 5
ENSG00000104341	lysosomal protein transmembrane 4 beta
ENSG00000104549	squalene epoxidase
ENSG00000104635	solute carrier family 39 (zinc transporter), member 14
ENSG00000104687	glutathione reductase
ENSG00000104723	tumor suppressor candidate 3
ENSG00000104738	minichromosome maintenance complex component 4
ENSG00000104763	N-acylsphingosine amidohydrolase (acid ceramidase) 1
ENSG00000104980	translocase of inner mitochondrial membrane 44 homolog (yeast)
ENSG00000105048	troponin T type 1 (skeletal, slow)
ENSG00000105185	programmed cell death 5
ENSG00000105388	carcinoembryonic antigen-related cell adhesion molecule 5
ENSG00000105426	protein tyrosine phosphatase, receptor type, S
ENSG00000105519	calcyphosine
ENSG00000105552	branched chain aminotransferase 2, mitochondrial
ENSG00000105655	inositol-3-phosphate synthase 1
ENSG00000105656	elongation factor RNA polymerase II
ENSG00000105835	nicotinamide phosphoribosyltransferase
ENSG00000105855	integrin, beta 8
ENSG00000105948	tetratricopeptide repeat domain 26
ENSG00000105976	met proto-oncogene (hepatocyte growth factor receptor)
ENSG00000106025	tetraspanin 12
ENSG00000106049	3-hydroxyisobutyrate dehydrogenase
ENSG00000106066	carboxypeptidase, vitellogenic-like
ENSG00000106070	growth factor receptor-bound protein 10
ENSG00000106263	eukaryotic translation initiation factor 3, subunit B
ENSG00000106299	Wiskott-Aldrich syndrome-like
ENSG00000106346	ubiquitin specific peptidase 42
ENSG00000106462	enhancer of zeste homolog 2 (Drosophila)
ENSG00000106541	anterior gradient homolog 2 (Xenopus laevis)
ENSG00000106554	coiled-coil-helix-coiled-coil-helix domain containing 3
ENSG00000106605	biliverdin reductase A
ENSG00000106636	YKT6 v-SNARE homolog (S. cerevisiae)
ENSG00000106701	fibronectin type III and SPRY domain containing 1-like
ENSG00000106853	prostaglandin reductase 1
ENSG00000107201	DEAD (Asp-Glu-Ala-Asp) box polypeptide 58
ENSG00000107566	ER lipid raft associated 1
ENSG00000107929	La ribonucleoprotein domain family, member 4B
ENSG00000108055	structural maintenance of chromosomes 3
ENSG00000108179	peptidylprolyl isomerase F
ENSG00000108264	transcriptional adaptor 2 (ADA2 homolog, yeast)-like
ENSG00000108312	upstream binding transcription factor, RNA polymerase I
ENSG00000108518	profilin 1
ENSG00000108561	complement component 1, q subcomponent binding protein
ENSG00000108582	carboxypeptidase D
ENSG00000108639	synaptogyrin 2
ENSG00000108679	lectin, galactoside-binding, soluble, 3 binding protein
ENSG00000108846	ATP-binding cassette, sub-family C (CFTR/MRP), member 3
ENSG00000108861	dual specificity phosphatase 3
ENSG00000108946	protein kinase, cAMP-dependent, regulatory, type I, alpha (tissue specific extinguisher 1)
ENSG00000108953	similar to 14-3-3 protein epsilon (14-3-3E) (Mitochondrial import stimulation factor L subunit) (MSF L); tyrosine 3-monooxygenase/tryptophan 5-monooxygenase activation protein, epsilon polypeptide
ENSG00000109046	WD repeat and SOCS box-containing 1
ENSG00000109084	transmembrane protein 97
ENSG00000109171	SLAIN motif family, member 2
ENSG00000109654	tripartite motif-containing 2
ENSG00000109685	Wolf-Hirschhorn syndrome candidate 1
ENSG00000109805	non-SMC condensin I complex, subunit G
ENSG00000110057	unc-93 homolog B1 (C. elegans); unc-93 homolog B6 (C. elegans); unc-93 homolog B3 pseudogene (C. elegans); similar to unc-93 homolog B1 (C. elegans)
ENSG00000110619	cysteinyl-tRNA synthetase
ENSG00000110711	aryl hydrocarbon receptor interacting protein
ENSG00000110713	nucleoporin 98kDa
ENSG00000110786	protein tyrosine phosphatase, non-receptor type 5 (striatum-enriched)
ENSG00000110841	PTPRF interacting protein, binding protein 1 (liprin beta 1)
ENSG00000110921	mevalonate kinase
ENSG00000110931	calcium/calmodulin-dependent protein kinase kinase 2, beta
ENSG00000111206	forkhead box M1
ENSG00000111271	acyl-Coenzyme A dehydrogenase family, member 10
ENSG00000111445	replication factor C (activator 1) 5, 36.5kDa
ENSG00000111602	timeless homolog (Drosophila)
ENSG00000111665	cell division cycle associated 3
ENSG00000111725	protein kinase, AMP-activated, beta 1 non-catalytic subunit
ENSG00000111911	histidine triad nucleotide binding protein 3
ENSG00000112062	mitogen-activated protein kinase 14
ENSG00000112081	splicing factor, arginine/serine-rich 3
ENSG00000112319	eyes absent homolog 4 (Drosophila)
ENSG00000112414	G protein-coupled receptor 126
ENSG00000112493	TAP binding protein (tapasin)
ENSG00000112640	protein phosphatase 2, regulatory subunit B', delta isoform
ENSG00000112697	transmembrane protein 30A
ENSG00000112715	vascular endothelial growth factor A
ENSG00000112739	similar to hCG1820375; PRP4 pre-mRNA processing factor 4 homolog B (yeast)
ENSG00000112742	TTK protein kinase
ENSG00000112984	kinesin family member 20A
ENSG00000112992	nicotinamide nucleotide transhydrogenase
ENSG00000113240	CDC-like kinase 4
ENSG00000113368	lamin B1
ENSG00000113810	structural maintenance of chromosomes 4
ENSG00000114279	fibroblast growth factor 12
ENSG00000114302	protein kinase, cAMP-dependent, regulatory, type II, alpha
ENSG00000114346	epithelial cell transforming sequence 2 oncogene
ENSG00000114503	nuclear cap binding protein subunit 2, 20kDa
ENSG00000114738	mitogen-activated protein kinase-activated protein kinase 3
ENSG00000114742	WD repeat domain 48
ENSG00000114796	kelch-like 24 (Drosophila)
ENSG00000114867	eukaryotic translation initiation factor 4 gamma, 1
ENSG00000115008	interleukin 1, alpha
ENSG00000115042	fumarylacetoacetate hydrolase domain containing 2A
ENSG00000115107	STEAP family member 3
ENSG00000115163	centromere protein A
ENSG00000115267	interferon induced with helicase C domain 1
ENSG00000115306	spectrin, beta, non-erythrocytic 1
ENSG00000115355	coiled-coil domain containing 88A
ENSG00000115415	signal transducer and activator of transcription 1, 91kDa
ENSG00000115419	glutaminase
ENSG00000115464	ubiquitin specific peptidase 34
ENSG00000115756	hippocalcin-like 1
ENSG00000115966	activating transcription factor 2
ENSG00000116001	TIA1 cytotoxic granule-associated RNA binding protein
ENSG00000116016	endothelial PAS domain protein 1
ENSG00000116044	nuclear factor (erythroid-derived 2)-like 2
ENSG00000116062	mutS homolog 6 (E. coli)
ENSG00000116106	EPH receptor A4
ENSG00000116120	phenylalanyl-tRNA synthetase, beta subunit
ENSG00000116191	Ral GEF with PH domain and SH3 binding motif 2
ENSG00000116350	splicing factor, arginine/serine-rich 4
ENSG00000116584	Rho/Rac guanine nucleotide exchange factor (GEF) 2
ENSG00000116678	leptin receptor
ENSG00000116688	mitofusin 2
ENSG00000116698	Smg-7 homolog, nonsense mediated mRNA decay factor (C. elegans)
ENSG00000116761	cystathionase (cystathionine gamma-lyase)
ENSG00000116815	CD58 molecule
ENSG00000116857	transmembrane protein 9
ENSG00000116874	tryptophanyl tRNA synthetase 2, mitochondrial
ENSG00000117289	thioredoxin interacting protein
ENSG00000117335	CD46 molecule, complement regulatory protein
ENSG00000117362	anterior pharynx defective 1 homolog A (C. elegans)
ENSG00000117399	cell division cycle 20 homolog (S. cerevisiae)
ENSG00000117523	BAT2 domain containing 1
ENSG00000117528	ATP-binding cassette, sub-family D (ALD), member 3
ENSG00000117650	NIMA (never in mitosis gene a)-related kinase 2
ENSG00000117713	AT rich interactive domain 1A (SWI-like)
ENSG00000117724	centromere protein F, 350/400ka (mitosin)
ENSG00000117868	family with sequence similarity 62 (C2 domain containing), member B
ENSG00000118193	kinesin family member 14
ENSG00000118257	neuropilin 2
ENSG00000118260	cAMP responsive element binding protein 1
ENSG00000118432	cannabinoid receptor 1 (brain)
ENSG00000118785	secreted phosphoprotein 1
ENSG00000119185	integrin beta 1 binding protein 1
ENSG00000119392	GLE1 RNA export mediator homolog (yeast)
ENSG00000119787	atlastin GTPase 2
ENSG00000119888	epithelial cell adhesion molecule
ENSG00000119922	interferon-induced protein with tetratricopeptide repeats 2
ENSG00000120054	carboxypeptidase N, polypeptide 1
ENSG00000120063	guanine nucleotide binding protein (G protein), alpha 13
ENSG00000120451	sorting nexin 19
ENSG00000120802	thymopoietin
ENSG00000120837	nuclear transcription factor Y, beta
ENSG00000120889	tumor necrosis factor receptor superfamily, member 10b
ENSG00000121152	non-SMC condensin I complex, subunit H
ENSG00000121211	meiotic nuclear divisions 1 homolog (S. cerevisiae)
ENSG00000121390	paraspeckle component 1; paraspeckle protein 1 pseudogene
ENSG00000121644	PPPDE peptidase domain containing 1
ENSG00000121957	G-protein signaling modulator 2 (AGS3-like, C. elegans)
ENSG00000122068	forty-two-three domain containing 1
ENSG00000122140	mitochondrial ribosomal protein S2
ENSG00000122218	coatomer protein complex, subunit alpha
ENSG00000122482	zinc finger protein 644
ENSG00000122585	neuropeptide Y
ENSG00000122592	homeobox A7
ENSG00000122861	plasminogen activator, urokinase
ENSG00000123095	basic helix-loop-helix family, member e41
ENSG00000123374	cyclin-dependent kinase 2
ENSG00000123405	nuclear factor (erythroid-derived 2), 45kDa
ENSG00000123485	Holliday junction recognition protein
ENSG00000124074	chromosome 16 open reading frame 48
ENSG00000124198	ADP-ribosylation factor guanine nucleotide-exchange factor 2 (brefeldin A-inhibited)
ENSG00000124217	molybdenum cofactor synthesis 3
ENSG00000124222	syntaxin 16
ENSG00000124571	exportin 5
ENSG00000124783	signal sequence receptor, alpha
ENSG00000124785	neuritin 1
ENSG00000124831	leucine rich repeat (in FLII) interacting protein 1
ENSG00000125107	CCR4-NOT transcription complex, subunit 1
ENSG00000125247	transmembrane and tetratricopeptide repeat containing 4
ENSG00000125355	family with sequence similarity 70, member A
ENSG00000125458	5', 3'-nucleotidase, cytosolic
ENSG00000125520	SLC2A4 regulator
ENSG00000125618	paired box 8
ENSG00000125648	solute carrier family 25 (mitochondrial carrier; phosphate carrier), member 23
ENSG00000125651	general transcription factor IIF, polypeptide 1, 74kDa
ENSG00000125652	alkB, alkylation repair homolog 7 (E. coli)
ENSG00000125746	echinoderm microtubule associated protein like 2
ENSG00000125844	ribosome binding protein 1 homolog 180kDa (dog)
ENSG00000125967	N-terminal EF-hand calcium binding protein 3
ENSG00000126106	transmembrane protein 53
ENSG00000126432	peroxiredoxin 5
ENSG00000126787	discs, large (Drosophila) homolog-associated protein 5
ENSG00000126934	mitogen-activated protein kinase kinase 2 pseudogene; mitogen-activated protein kinase kinase 2
ENSG00000126952	nuclear RNA export factor 5
ENSG00000127022	calnexin
ENSG00000127481	ubiquitin protein ligase E3 component n-recognin 4
ENSG00000127483	heterochromatin protein 1, binding protein 3
ENSG00000127564	protein kinase, membrane associated tyrosine/threonine 1
ENSG00000127947	protein tyrosine phosphatase, non-receptor type 12
ENSG00000127993	chromosome 7 open reading frame 64
ENSG00000128050	phosphoribosylaminoimidazole carboxylase, phosphoribosylaminoimidazole succinocarboxamide synthetase
ENSG00000128408	RIB43A domain with coiled-coils 2
ENSG00000128585	muskelin 1, intracellular mediator containing kelch motifs
ENSG00000128595	calumenin
ENSG00000128626	mitochondrial ribosomal protein S12
ENSG00000128915	NMDA receptor regulated 2
ENSG00000129270	matrix metallopeptidase 28
ENSG00000129351	interleukin enhancer binding factor 3, 90kDa
ENSG00000129422	mitochondrial tumor suppressor 1
ENSG00000129682	fibroblast growth factor 13
ENSG00000129933	KIAA0892
ENSG00000130119	guanine nucleotide binding protein-like 3 (nucleolar)-like
ENSG00000130158	dedicator of cytokinesis 6
ENSG00000130164	low density lipoprotein receptor
ENSG00000130227	exportin 7
ENSG00000130520	LSM4 homolog, U6 small nuclear RNA associated (S. cerevisiae)
ENSG00000130522	jun D proto-oncogene
ENSG00000130640	tubulin, gamma complex associated protein 2
ENSG00000130702	laminin, alpha 5
ENSG00000130707	argininosuccinate synthetase 1
ENSG00000130713	exosome component 2
ENSG00000130741	eukaryotic translation initiation factor 2, subunit 3 gamma, 52kDa
ENSG00000130803	zinc finger protein 317
ENSG00000130939	ubiquitination factor E4B (UFD2 homolog, yeast)
ENSG00000131187	coagulation factor XII (Hageman factor)
ENSG00000131558	exocyst complex component 4
ENSG00000131724	interleukin 13 receptor, alpha 1
ENSG00000131747	topoisomerase (DNA) II alpha 170kDa
ENSG00000131844	methylcrotonoyl-Coenzyme A carboxylase 2 (beta)
ENSG00000131941	rhophilin, Rho GTPase binding protein 2; similar to rhophilin, Rho GTPase binding protein 2
ENSG00000132017	chromosome 19 open reading frame 72
ENSG00000132122	spermatogenesis associated 6
ENSG00000132182	nucleoporin 210kDa
ENSG00000132424	splicing factor, arginine/serine-rich 18
ENSG00000132470	integrin, beta 4
ENSG00000132481	tripartite motif-containing 47
ENSG00000132507	eukaryotic translation initiation factor 5A; eukaryotic translation initiation factor 5A-like 1
ENSG00000132589	flotillin 2
ENSG00000132670	protein tyrosine phosphatase, receptor type, A
ENSG00000133019	cholinergic receptor, muscarinic 3
ENSG00000133059	dual serine/threonine and tyrosine protein kinase
ENSG00000133315	MACRO domain containing 1
ENSG00000133393	chromosome 16 open reading frame 63
ENSG00000133433	glutathione S-transferase theta 2B (gene/pseudogene); glutathione S-transferase theta 2
ENSG00000133460	solute carrier family 2 (facilitated glucose transporter), member 11
ENSG00000133612	ArfGAP with GTPase domain, ankyrin repeat and PH domain 3
ENSG00000133657	ATPase type 13A3
ENSG00000133687	transmembrane and tetratricopeptide repeat containing 1
ENSG00000133789	SWAP switching B-cell complex 70kDa subunit
ENSG00000134057	cyclin B1
ENSG00000134198	tetraspanin 2
ENSG00000134243	sortilin 1
ENSG00000134250	Notch homolog 2 (Drosophila)
ENSG00000134278	spire homolog 1 (Drosophila)
ENSG00000134291	transmembrane protein 106C
ENSG00000134330	isoamyl acetate-hydrolyzing esterase 1 homolog (S. cerevisiae)
ENSG00000134352	interleukin 6 signal transducer (gp130, oncostatin M receptor)
ENSG00000134690	cell division cycle associated 8
ENSG00000134717	basic transcription factor 3-like 4; similar to hCG2008008
ENSG00000134769	dystrobrevin, alpha
ENSG00000134824	fatty acid desaturase 2
ENSG00000134954	v-ets erythroblastosis virus E26 oncogene homolog 1 (avian)
ENSG00000135069	chromosome 8 open reading frame 62; phosphoserine aminotransferase 1
ENSG00000135334	akirin 2
ENSG00000135341	mitogen-activated protein kinase kinase kinase 7
ENSG00000135387	cell cycle associated protein 1
ENSG00000135451	trophinin associated protein (tastin)
ENSG00000135476	extra spindle pole bodies homolog 1 (S. cerevisiae)
ENSG00000135540	NHS-like 1
ENSG00000135677	glucosamine (N-acetyl)-6-sulfatase
ENSG00000135679	Mdm2 p53 binding protein homolog (mouse)
ENSG00000135829	DEAH (Asp-Glu-Ala-His) box polypeptide 9
ENSG00000135842	family with sequence similarity 129, member A
ENSG00000135870	ring finger and CCCH-type zinc finger domains 1
ENSG00000135899	SP110 nuclear body protein
ENSG00000135900	mitochondrial ribosomal protein L44
ENSG00000135932	calcium binding protein 39
ENSG00000136021	SCY1-like 2 (S. cerevisiae)
ENSG00000136068	filamin B, beta (actin binding protein 278)
ENSG00000136155	sciellin
ENSG00000136450	splicing factor, arginine/serine-rich 1
ENSG00000136492	BRCA1 interacting protein C-terminal helicase 1
ENSG00000136628	glutamyl-prolyl-tRNA synthetase
ENSG00000136861	CDK5 regulatory subunit associated protein 2
ENSG00000137203	transcription factor AP-2 alpha (activating enhancer binding protein 2 alpha)
ENSG00000137266	solute carrier family 22, member 23
ENSG00000137393	ring finger protein 144B
ENSG00000137497	nuclear mitotic apparatus protein 1
ENSG00000137563	gamma-glutamyl hydrolase (conjugase, folylpolygammaglutamyl hydrolase)
ENSG00000137710	radixin
ENSG00000137770	CTD (carboxy-terminal domain, RNA polymerase II, polypeptide A) small phosphatase like 2
ENSG00000137804	nucleolar and spindle associated protein 1
ENSG00000137807	kinesin family member 23
ENSG00000137812	cancer susceptibility candidate 5
ENSG00000137845	ADAM metallopeptidase domain 10
ENSG00000137942	formin binding protein 1-like
ENSG00000137959	interferon-induced protein 44-like
ENSG00000137962	Rho GTPase activating protein 29
ENSG00000137992	dihydrolipoamide branched chain transacylase E2
ENSG00000138078	prolyl endopeptidase-like
ENSG00000138095	leucine-rich PPR-motif containing
ENSG00000138160	kinesin family member 11
ENSG00000138180	centrosomal protein 55kDa
ENSG00000138190	exocyst complex component 6
ENSG00000138303	activating signal cointegrator 1 complex subunit 1
ENSG00000138376	BRCA1 associated RING domain 1
ENSG00000138587	meiosis-specific nuclear structural 1
ENSG00000138594	tropomodulin 3 (ubiquitous)
ENSG00000138757	GTPase activating protein (SH3 domain) binding protein 2
ENSG00000138760	scavenger receptor class B, member 2
ENSG00000138767	CCR4-NOT transcription complex, subunit 6-like
ENSG00000139163	ethanolamine kinase 1
ENSG00000139269	inhibin, beta E
ENSG00000139352	achaete-scute complex homolog 1 (Drosophila)
ENSG00000139354	growth arrest-specific 2 like 3
ENSG00000139613	SWI/SNF related, matrix associated, actin dependent regulator of chromatin, subfamily c, member 2
ENSG00000139793	muscleblind-like 2 (Drosophila)
ENSG00000139921	thioredoxin-related transmembrane protein 1
ENSG00000140022	stonin 2
ENSG00000140284	solute carrier family 27 (fatty acid transporter), member 2
ENSG00000140396	nuclear receptor coactivator 2
ENSG00000140575	IQ motif containing GTPase activating protein 1
ENSG00000141027	nuclear receptor co-repressor 1
ENSG00000141424	solute carrier family 39 (zinc transporter), member 6
ENSG00000141510	tumor protein p53
ENSG00000141522	Rho GDP dissociation inhibitor (GDI) alpha
ENSG00000141556	tubulin folding cofactor D
ENSG00000141568	forkhead box K2
ENSG00000141576	ring finger protein 157
ENSG00000141582	chromobox homolog 4 (Pc class homolog, Drosophila)
ENSG00000141736	v-erb-b2 erythroblastic leukemia viral oncogene homolog 2, neuro/glioblastoma derived oncogene homolog (avian)
ENSG00000141738	growth factor receptor-bound protein 7
ENSG00000141994	dihydrouridine synthase 3-like (S. cerevisiae)
ENSG00000142002	dipeptidyl-peptidase 9
ENSG00000142230	SUMO1 activating enzyme subunit 1
ENSG00000142599	arginine-glutamic acid dipeptide (RE) repeats
ENSG00000142784	WD and tetratricopeptide repeats 1
ENSG00000142945	kinesin family member 2C
ENSG00000143061	immunoglobulin superfamily, member 3
ENSG00000143127	integrin, alpha 10
ENSG00000143228	NUF2, NDC80 kinetochore complex component, homolog (S. cerevisiae)
ENSG00000143258	ubiquitin specific peptidase 21
ENSG00000143376	sorting nexin family member 27
ENSG00000143384	myeloid cell leukemia sequence 1 (BCL2-related)
ENSG00000143401	acidic (leucine-rich) nuclear phosphoprotein 32 family, member E
ENSG00000143420	endosulfine alpha
ENSG00000143442	pogo transposable element with ZNF domain
ENSG00000143476	denticleless homolog (Drosophila)
ENSG00000143537	ADAM metallopeptidase domain 15
ENSG00000143612	chromosome 1 open reading frame 43
ENSG00000143756	F-box protein 28
ENSG00000143799	poly (ADP-ribose) polymerase 1
ENSG00000143815	lamin B receptor
ENSG00000143819	epoxide hydrolase 1, microsomal (xenobiotic)
ENSG00000143878	ras homolog gene family, member B
ENSG00000143924	echinoderm microtubule associated protein like 4
ENSG00000143970	additional sex combs like 2 (Drosophila)
ENSG00000144199	fumarylacetoacetate hydrolase domain containing 2B
ENSG00000144218	AF4/FMR2 family, member 3
ENSG00000144224	UBX domain protein 4
ENSG00000144381	heat shock 60kDa protein 1 (chaperonin) pseudogene 5; heat shock 60kDa protein 1 (chaperonin) pseudogene 6; heat shock 60kDa protein 1 (chaperonin) pseudogene 1; heat shock 60kDa protein 1 (chaperonin) pseudogene 4; heat shock 60kDa protein 1 (chaperonin)
ENSG00000144535	DIS3 mitotic control homolog (S. cerevisiae)-like 2
ENSG00000144566	RAB5A, member RAS oncogene family
ENSG00000144645	oxysterol binding protein-like 10
ENSG00000144724	protein tyrosine phosphatase, receptor type, G
ENSG00000144791	LIM domains containing 1
ENSG00000145012	LIM domain containing preferred translocation partner in lipoma
ENSG00000145216	FIP1 like 1 (S. cerevisiae)
ENSG00000145287	placenta-specific 8
ENSG00000145358	DNA-damage-inducible transcript 4-like
ENSG00000145362	ankyrin 2, neuronal
ENSG00000145386	cyclin A2
ENSG00000145431	platelet derived growth factor C
ENSG00000145604	S-phase kinase-associated protein 2 (p45)
ENSG00000145623	oncostatin M receptor
ENSG00000145632	polo-like kinase 2 (Drosophila)
ENSG00000145736	general transcription factor IIH, polypeptide 2, 44kDa; general transcription factor IIH, polypeptide 2C; general transcription factor IIH, polypeptide 2B; general transcription factor IIH, polypeptide 2D
ENSG00000145868	F-box protein 38
ENSG00000145907	GTPase activating protein (SH3 domain) binding protein 1
ENSG00000145996	CDK5 regulatory subunit associated protein 1-like 1
ENSG00000146267	chromosome 6 open reading frame 168
ENSG00000146707	POM (POM121 homolog, rat) and ZP3 fusion
ENSG00000146918	non-SMC condensin II complex, subunit G2
ENSG00000147050	lysine (K)-specific demethylase 6A
ENSG00000147140	non-POU domain containing, octamer-binding
ENSG00000147454	solute carrier family 25, member 37
ENSG00000147459	dedicator of cytokinesis 5
ENSG00000147471	proline synthetase co-transcribed homolog (bacterial)
ENSG00000147509	regulator of G-protein signaling 20
ENSG00000147883	cyclin-dependent kinase inhibitor 2B (p15, inhibits CDK4)
ENSG00000148154	UDP-glucose ceramide glucosyltransferase
ENSG00000148180	gelsolin (amyloidosis, Finnish type)
ENSG00000148337	CDKN1A interacting zinc finger protein 1
ENSG00000148341	SH3-domain GRB2-like endophilin B2
ENSG00000148344	prostaglandin E synthase
ENSG00000148356	leucine rich repeat and sterile alpha motif containing 1
ENSG00000148773	antigen identified by monoclonal antibody Ki-67
ENSG00000148842	cyclin M2
ENSG00000148943	lin-7 homolog C (C. elegans)
ENSG00000149136	structure specific recognition protein 1
ENSG00000149177	protein tyrosine phosphatase, receptor type, J
ENSG00000149187	CUG triplet repeat, RNA binding protein 1
ENSG00000149294	neural cell adhesion molecule 1
ENSG00000149554	CHK1 checkpoint homolog (S. pombe)
ENSG00000150768	dihydrolipoamide S-acetyltransferase
ENSG00000151012	solute carrier family 7, (cationic amino acid transporter, y+ system) member 11
ENSG00000151116	UEV and lactate/malate dehyrogenase domains
ENSG00000151239	twinfilin, actin-binding protein, homolog 1 (Drosophila)
ENSG00000151332	MAP3K12 binding inhibitory protein 1
ENSG00000151474	FERM domain containing 4A
ENSG00000151632	aldo-keto reductase family 1, member C2 (dihydrodiol dehydrogenase 2; bile acid binding protein; 3-alpha hydroxysteroid dehydrogenase, type III)
ENSG00000151773	coiled-coil domain containing 122
ENSG00000151806	GUF1 GTPase homolog (S. cerevisiae)
ENSG00000151892	GDNF family receptor alpha 1
ENSG00000151914	dystonin
ENSG00000152022	Lix1 homolog (mouse)-like
ENSG00000152061	RAB GTPase activating protein 1-like
ENSG00000152102	family with sequence similarity 168, member B
ENSG00000152253	SPC25, NDC80 kinetochore complex component, homolog (S. cerevisiae)
ENSG00000152518	zinc finger protein 36, C3H type-like 2
ENSG00000152601	muscleblind-like (Drosophila)
ENSG00000153187	heterogeneous nuclear ribonucleoprotein U (scaffold attachment factor A)
ENSG00000153201	RAN binding protein 2
ENSG00000153310	family with sequence similarity 49, member B
ENSG00000153714	chromosome 9 open reading frame 150
ENSG00000154358	obscurin, cytoskeletal calmodulin and titin-interacting RhoGEF
ENSG00000154553	PDZ and LIM domain 3
ENSG00000154760	schlafen family member 13
ENSG00000154839	chromosome 18 open reading frame 24
ENSG00000155097	ATPase, H+ transporting, lysosomal 42kDa, V1 subunit C1
ENSG00000155130	myristoylated alanine-rich protein kinase C substrate
ENSG00000155363	Mov10, Moloney leukemia virus 10, homolog (mouse)
ENSG00000155380	solute carrier family 16, member 1 (monocarboxylic acid transporter 1)
ENSG00000155495	melanoma antigen family C, 1
ENSG00000155858	LSM11, U7 small nuclear RNA associated
ENSG00000156017	chromosome 9 open reading frame 41
ENSG00000156395	sortilin-related VPS10 domain containing receptor 3
ENSG00000156510	hexokinase domain containing 1
ENSG00000156521	trypsin domain containing 1
ENSG00000156599	zinc finger, DHHC-type containing 5
ENSG00000156858	proline rich 14
ENSG00000156970	budding uninhibited by benzimidazoles 1 homolog beta (yeast)
ENSG00000157456	cyclin B2
ENSG00000157538	Down syndrome critical region gene 3
ENSG00000157637	solute carrier family 38, member 10
ENSG00000157985	ArfGAP with GTPase domain, ankyrin repeat and PH domain 1
ENSG00000158246	family with sequence similarity 46, member B
ENSG00000158528	protein phosphatase 1, regulatory (inhibitor) subunit 9A
ENSG00000158769	F11 receptor
ENSG00000158985	CDC42 small effector 2
ENSG00000159131	phosphoribosylglycinamide formyltransferase, phosphoribosylglycinamide synthetase, phosphoribosylaminoimidazole synthetase
ENSG00000159388	BTG family, member 2
ENSG00000160055	chromosome 1 open reading frame 91
ENSG00000160113	nuclear receptor subfamily 2, group F, member 6
ENSG00000160200	cystathionine-beta-synthase
ENSG00000160211	glucose-6-phosphate dehydrogenase
ENSG00000160216	1-acylglycerol-3-phosphate O-acyltransferase 3
ENSG00000160221	chromosome 21 open reading frame 33
ENSG00000160284	chromosome 21 open reading frame 56
ENSG00000160285	lanosterol synthase (2,3-oxidosqualene-lanosterol cyclase)
ENSG00000160294	minichromosome maintenance complex component 3 associated protein
ENSG00000160551	TAO kinase 1
ENSG00000160584	serine/threonine-protein kinase QSK
ENSG00000160633	scaffold attachment factor B
ENSG00000160688	FAD1 flavin adenine dinucleotide synthetase homolog (S. cerevisiae)
ENSG00000160796	ENSG00000160796
ENSG00000160932	lymphocyte antigen 6 complex, locus E
ENSG00000161013	mannosyl (alpha-1,3-)-glycoprotein beta-1,4-N-acetylglucosaminyltransferase, isozyme B
ENSG00000161542	phosphoribosyl pyrophosphate synthetase-associated protein 1
ENSG00000161692	DBF4 homolog B (S. cerevisiae)
ENSG00000162063	cyclin F
ENSG00000162227	TAF6-like RNA polymerase II, p300/CBP-associated factor (PCAF)-associated factor, 65kDa
ENSG00000162444	retinol binding protein 7, cellular
ENSG00000162601	Myb-like, SWIRM and MPN domains 1
ENSG00000162627	sorting nexin 7
ENSG00000162687	potassium channel, subfamily T, member 2
ENSG00000162733	discoidin domain receptor tyrosine kinase 2
ENSG00000162813	3'(2'), 5'-bisphosphate nucleotidase 1
ENSG00000162999	dual specificity phosphatase 19
ENSG00000163110	PDZ and LIM domain 5
ENSG00000163138	PARK2 co-regulated-like
ENSG00000163209	small proline-rich protein 3
ENSG00000163235	transforming growth factor, alpha
ENSG00000163347	claudin 1
ENSG00000163349	homeodomain interacting protein kinase 1
ENSG00000163386	neuroblastoma breakpoint family, member 15; neuroblastoma breakpoint family, member 14; neuroblastoma breakpoint family, member 9; neuroblastoma breakpoint family, member 11; neuroblastoma breakpoint family, member 11-like; neuroblastoma breakpoint family, member 10; neuroblastoma breakpoint family, member 12; neuroblastoma breakpoint family, member 20; neuroblastoma breakpoint family, member 1; …
ENSG00000163597	ENSG00000163597
ENSG00000163599	cytotoxic T-lymphocyte-associated protein 4
ENSG00000163681	sarcolemma associated protein
ENSG00000163755	Hermansky-Pudlak syndrome 3
ENSG00000163808	kinesin family member 15
ENSG00000163820	FYVE and coiled-coil domain containing 1
ENSG00000163931	transketolase
ENSG00000163975	antigen p97 (melanoma associated) identified by monoclonal antibodies 133.2 and 96.5
ENSG00000164050	plexin B1
ENSG00000164093	paired-like homeodomain 2
ENSG00000164104	high-mobility group box 2
ENSG00000164109	MAD2 mitotic arrest deficient-like 1 (yeast)
ENSG00000164144	ADP-ribosylation factor interacting protein 1
ENSG00000164237	carboxymethylenebutenolidase homolog (Pseudomonas)
ENSG00000164284	GrpE-like 2, mitochondrial (E. coli)
ENSG00000164292	Rho-related BTB domain containing 3
ENSG00000164308	endoplasmic reticulum aminopeptidase 2
ENSG00000164329	PAP associated domain containing 4
ENSG00000164347	G elongation factor, mitochondrial 2
ENSG00000164548	transformer 2 alpha homolog (Drosophila)
ENSG00000164683	hairy/enhancer-of-split related with YRPW motif 1
ENSG00000164754	RAD21 homolog (S. pombe)
ENSG00000164924	tyrosine 3-monooxygenase/tryptophan 5-monooxygenase activation protein, zeta polypeptide
ENSG00000164930	frizzled homolog 6 (Drosophila)
ENSG00000164985	PC4 and SFRS1 interacting protein 1
ENSG00000165097	amine oxidase (flavin containing) domain 1
ENSG00000165410	cofilin 2 (muscle)
ENSG00000165476	receptor accessory protein 3
ENSG00000165527	ADP-ribosylation factor 6
ENSG00000165891	E2F transcription factor 7
ENSG00000165916	proteasome (prosome, macropain) 26S subunit, ATPase, 3
ENSG00000165949	interferon, alpha-inducible protein 27
ENSG00000166004	KIAA1731
ENSG00000166128	RAB8B, member RAS oncogene family
ENSG00000166197	nucleolar and coiled-body phosphoprotein 1
ENSG00000166226	chaperonin containing TCP1, subunit 2 (beta)
ENSG00000166228	pterin-4 alpha-carbinolamine dehydratase/dimerization cofactor of hepatocyte nuclear factor 1 alpha
ENSG00000166508	minichromosome maintenance complex component 7
ENSG00000166532	ribosomal modification protein rimK-like family member B
ENSG00000166803	KIAA0101
ENSG00000166851	polo-like kinase 1 (Drosophila)
ENSG00000166881	transmembrane protein 194A
ENSG00000166900	syntaxin 3
ENSG00000166949	SMAD family member 3
ENSG00000167005	nudix (nucleoside diphosphate linked moiety X)-type motif 21
ENSG00000167085	prohibitin
ENSG00000167325	ribonucleotide reductase M1
ENSG00000167653	prostate stem cell antigen
ENSG00000167671	UBX domain protein 6
ENSG00000167767	keratin 80
ENSG00000167775	CD320 molecule
ENSG00000167900	thymidine kinase 1, soluble
ENSG00000167969	dodecenoyl-Coenzyme A delta isomerase (3,2 trans-enoyl-Coenzyme A isomerase)
ENSG00000167977	potassium channel tetramerisation domain containing 5
ENSG00000168003	solute carrier family 3 (activators of dibasic and neutral amino acid transport), member 2
ENSG00000168078	PDZ binding kinase
ENSG00000168137	SET domain containing 5
ENSG00000168209	DNA-damage-inducible transcript 4
ENSG00000168243	guanine nucleotide binding protein (G protein), gamma 4
ENSG00000168385	septin 2
ENSG00000168496	flap structure-specific endonuclease 1
ENSG00000168615	ADAM metallopeptidase domain 9 (meltrin gamma)
ENSG00000168672	family with sequence similarity 84, member B
ENSG00000168765	glutathione S-transferase mu 4
ENSG00000168906	methionine adenosyltransferase II, alpha
ENSG00000169045	heterogeneous nuclear ribonucleoprotein H1 (H)
ENSG00000169062	UPF3 regulator of nonsense transcripts homolog A (yeast)
ENSG00000169251	NMD3 homolog (S. cerevisiae)
ENSG00000169504	chloride intracellular channel 4
ENSG00000169679	budding uninhibited by benzimidazoles 1 homolog (yeast)
ENSG00000169967	mitogen-activated protein kinase kinase kinase 2
ENSG00000170113	non imprinted in Prader-Willi/Angelman syndrome 1
ENSG00000170166	homeobox D4
ENSG00000170264	family with sequence similarity 161, member A
ENSG00000170275	cartilage associated protein
ENSG00000170312	cell division cycle 2, G1 to S and G2 to M
ENSG00000170365	SMAD family member 1
ENSG00000170581	signal transducer and activator of transcription 2, 113kDa
ENSG00000170606	heat shock 70kDa protein 4
ENSG00000170734	polymerase (DNA directed), eta
ENSG00000170852	kelch repeat and BTB (POZ) domain containing 2
ENSG00000170949	zinc finger protein 160
ENSG00000171004	heparan sulfate 6-O-sulfotransferase 2
ENSG00000171109	mitofusin 1
ENSG00000171163	zinc finger protein 692
ENSG00000171208	neuropilin (NRP) and tolloid (TLL)-like 2
ENSG00000171241	SHC SH2-domain binding protein 1
ENSG00000171453	polymerase (RNA) I polypeptide C, 30kDa
ENSG00000171552	BCL2-like 1
ENSG00000171703	transcription elongation factor A (SII), 2
ENSG00000171848	ribonucleotide reductase M2 polypeptide
ENSG00000171858	ribosomal protein S21
ENSG00000172046	ubiquitin specific peptidase 19
ENSG00000172164	syntrophin, beta 1 (dystrophin-associated protein A1, 59kDa, basic component 1)
ENSG00000172201	inhibitor of DNA binding 4, dominant negative helix-loop-helix protein
ENSG00000172270	basigin (Ok blood group)
ENSG00000172380	guanine nucleotide binding protein (G protein), gamma 12
ENSG00000172432	GTP binding protein 2
ENSG00000172466	zinc finger protein 24
ENSG00000172660	TAF15 RNA polymerase II, TATA box binding protein (TBP)-associated factor, 68kDa
ENSG00000172765	transmembrane and coiled-coil domain family 1
ENSG00000172840	pyruvate dehyrogenase phosphatase catalytic subunit 2
ENSG00000172850	LSM2 homolog, U6 small nuclear RNA associated (S. cerevisiae)
ENSG00000172893	7-dehydrocholesterol reductase
ENSG00000173020	adrenergic, beta, receptor kinase 1
ENSG00000173083	heparanase
ENSG00000173227	synaptotagmin XII
ENSG00000173473	SWI/SNF related, matrix associated, actin dependent regulator of chromatin, subfamily c, member 1
ENSG00000173638	solute carrier family 19 (folate transporter), member 1
ENSG00000173744	ArfGAP with FG repeats 1
ENSG00000173757	signal transducer and activator of transcription 5B
ENSG00000174206	chromosome 12 open reading frame 66
ENSG00000174371	exonuclease 1
ENSG00000174827	PDZ domain containing 1
ENSG00000174953	DEAH (Asp-Glu-Ala-His) box polypeptide 36
ENSG00000175063	ubiquitin-conjugating enzyme E2C
ENSG00000175216	cytoskeleton associated protein 5
ENSG00000175265	golgi autoantigen, golgin subfamily a, 8B; golgi autoantigen, golgin subfamily a, 8A
ENSG00000175305	cyclin E2
ENSG00000175582	RAB6C, member RAS oncogene family; RAB6A, member RAS oncogene family; hypothetical LOC100130819; RAB6C-like
ENSG00000175832	ets variant 4
ENSG00000175879	homeobox D8
ENSG00000176046	nuclear protein, transcriptional regulator, 1
ENSG00000176624	mex-3 homolog C (C. elegans)
ENSG00000176890	thymidylate synthetase
ENSG00000176974	serine hydroxymethyltransferase 1 (soluble)
ENSG00000177084	polymerase (DNA directed), epsilon
ENSG00000177311	zinc finger and BTB domain containing 38
ENSG00000177479	ariadne homolog 2 (Drosophila)
ENSG00000177565	transducin (beta)-like 1 X-linked receptor 1
ENSG00000177674	angiotensin II receptor-associated protein
ENSG00000177731	flightless I homolog (Drosophila)
ENSG00000178209	similar to Plectin 1 (PLTN) (PCN) (Hemidesmosomal protein 1) (HD1); plectin 1, intermediate filament binding protein 500kDa
ENSG00000178252	WD repeat domain 6
ENSG00000178295	Gen homolog 1, endonuclease (Drosophila)
ENSG00000178999	aurora kinase B
ENSG00000179091	cytochrome c-1
ENSG00000179134	sterile alpha motif domain containing 4B
ENSG00000179152	chromosome 3 open reading frame 23
ENSG00000179262	RAD23 homolog A (S. cerevisiae)
ENSG00000179271	growth arrest and DNA-damage-inducible, gamma interacting protein 1
ENSG00000179295	protein tyrosine phosphatase, non-receptor type 11; similar to protein tyrosine phosphatase, non-receptor type 11
ENSG00000179456	zinc finger protein 238
ENSG00000179604	CDC42 effector protein (Rho GTPase binding) 4
ENSG00000179889	pyridoxal-dependent decarboxylase domain containing 1
ENSG00000180198	regulator of chromosome condensation 1; SNHG3-RCC1 readthrough transcript
ENSG00000181019	NAD(P)H dehydrogenase, quinone 1
ENSG00000181090	euchromatic histone-lysine N-methyltransferase 1
ENSG00000182087	chromosome 19 open reading frame 6
ENSG00000182199	serine hydroxymethyltransferase 2 (mitochondrial)
ENSG00000182240	beta-site APP-cleaving enzyme 2
ENSG00000182504	centrosomal protein 97kDa
ENSG00000182606	trafficking protein, kinesin binding 1
ENSG00000182809	cysteine-rich protein 2
ENSG00000182934	signal recognition particle receptor (docking protein)
ENSG00000182979	metastasis associated 1
ENSG00000183155	RAB interacting factor
ENSG00000183283	DAZ associated protein 2
ENSG00000183323	coiled-coil domain containing 125
ENSG00000183421	receptor-interacting serine-threonine kinase 4
ENSG00000183454	glutamate receptor, ionotropic, N-methyl D-aspartate 2A
ENSG00000183576	SET domain containing 3
ENSG00000183605	sideroflexin 4
ENSG00000183840	G protein-coupled receptor 39
ENSG00000183856	IQ motif containing GTPase activating protein 3
ENSG00000184117	nipsnap homolog 1 (C. elegans)
ENSG00000184216	interleukin-1 receptor-associated kinase 1
ENSG00000184349	ephrin-A5
ENSG00000184564	SLIT and NTRK-like family, member 6
ENSG00000184661	cell division cycle associated 2
ENSG00000184863	RNA binding motif protein 33
ENSG00000184986	transmembrane protein 121
ENSG00000185104	Fas (TNFRSF6) associated factor 1
ENSG00000185122	heat shock transcription factor 1
ENSG00000185414	mitochondrial ribosomal protein L30
ENSG00000185567	AHNAK nucleoprotein 2
ENSG00000185591	Sp1 transcription factor
ENSG00000185621	leishmanolysin-like (metallopeptidase M8 family)
ENSG00000185624	prolyl 4-hydroxylase, beta polypeptide
ENSG00000185686	preferentially expressed antigen in melanoma
ENSG00000185697	v-myb myeloblastosis viral oncogene homolog (avian)-like 1
ENSG00000185722	ankyrin repeat and FYVE domain containing 1
ENSG00000185803	G protein-coupled receptor 172A
ENSG00000185864	ENSG00000185864
ENSG00000185875	threonine synthase-like 1 (S. cerevisiae)
ENSG00000185896	lysosomal-associated membrane protein 1
ENSG00000186001	leucine-rich repeats and calponin homology (CH) domain containing 3
ENSG00000186185	kinesin family member 18B
ENSG00000186591	ubiquitin-conjugating enzyme E2H (UBC8 homolog, yeast)
ENSG00000186951	peroxisome proliferator-activated receptor alpha
ENSG00000187134	aldo-keto reductase family 1, member C1 (dihydrodiol dehydrogenase 1; 20-alpha (3-alpha)-hydroxysteroid dehydrogenase)
ENSG00000187240	dynein, cytoplasmic 2, heavy chain 1
ENSG00000187325	TAF9B RNA polymerase II, TATA box binding protein (TBP)-associated factor, 31kDa
ENSG00000187446	calcium binding protein P22
ENSG00000187840	eukaryotic translation initiation factor 4E binding protein 1
ENSG00000188157	agrin
ENSG00000188554	neighbor of BRCA1 gene 1
ENSG00000188559	chromosome 20 open reading frame 74
ENSG00000189266	proline-rich nuclear receptor coactivator 2; similar to hCG1728885
ENSG00000196139	aldo-keto reductase family 1, member C3 (3-alpha hydroxysteroid dehydrogenase, type II)
ENSG00000196352	CD55 molecule, decay accelerating factor for complement (Cromer blood group)
ENSG00000196365	lon peptidase 1, mitochondrial
ENSG00000196367	transformation/transcription domain-associated protein
ENSG00000196369	SLIT-ROBO Rho GTPase activating protein 2 pseudogene 2
ENSG00000196470	seven in absentia homolog 1 (Drosophila)
ENSG00000196712	neurofibromin 1
ENSG00000196730	death-associated protein kinase 1
ENSG00000196743	GM2 ganglioside activator
ENSG00000196756	hypothetical LOC388796
ENSG00000196781	similar to transducin-like enhancer of split 1 (E(sp1) homolog, Drosophila); transducin-like enhancer of split 1 (E(sp1) homolog, Drosophila)
ENSG00000196924	filamin A, alpha (actin binding protein 280)
ENSG00000197172	melanoma antigen family A, 12
ENSG00000197343	zinc finger protein 655
ENSG00000197557	tetratricopeptide repeat domain 30A
ENSG00000197565	collagen, type IV, alpha 6
ENSG00000197747	S100 calcium binding protein A10
ENSG00000197912	spastic paraplegia 7 (pure and complicated autosomal recessive)
ENSG00000198231	DEAD (Asp-Glu-Ala-Asp) box polypeptide 42
ENSG00000198252	serine/threonine/tyrosine interacting protein
ENSG00000198276	uridine-cytidine kinase 1-like 1
ENSG00000198363	aspartate beta-hydroxylase
ENSG00000198373	WW domain containing E3 ubiquitin protein ligase 2
ENSG00000198625	Mdm4 p53 binding protein homolog (mouse)
ENSG00000198677	tetratricopeptide repeat domain 37
ENSG00000198695	NADH-ubiquinone oxidoreductase chain 6
ENSG00000198742	SMAD specific E3 ubiquitin protein ligase 1
ENSG00000198839	zinc finger protein 277
ENSG00000198915	RasGEF domain family, member 1A
ENSG00000203485	inverted formin, FH2 and WH2 domain containing
ENSG00000203624	mitochondrial ribosomal protein S18B
ENSG00000204231	retinoid X receptor, beta
ENSG00000204371	euchromatic histone-lysine N-methyltransferase 2
ENSG00000204392	LSM2 homolog, U6 small nuclear RNA associated (S. cerevisiae)
ENSG00000204394	valyl-tRNA synthetase
ENSG00000204568	mitochondrial ribosomal protein S18B
ENSG00000204673	AKT1 substrate 1 (proline-rich)
ENSG00000205208	hypothetical LOC100129478; chromosome 4 open reading frame 46
ENSG00000205238	speedy homolog E2 (Xenopus laevis)
ENSG00000205268	phosphodiesterase 7A
ENSG00000205531	nucleosome assembly protein 1-like 4
ENSG00000205758	crystallin, zeta (quinone reductase)-like 1
ENSG00000206208	TAP binding protein (tapasin)
ENSG00000206281	TAP binding protein (tapasin)
ENSG00000206289	retinoid X receptor, beta
ENSG00000206376	euchromatic histone-lysine N-methyltransferase 2
ENSG00000206527	protein tyrosine phosphatase-like (proline instead of catalytic arginine), member b
ENSG00000206573	hypothetical LOC440944
ENSG00000211460	translin
ENSG00000211584	solute carrier family 48 (heme transporter), member 1
ENSG00000213401	melanoma antigen family A, 3
ENSG00000213443	ENSG00000213443
ENSG00000213585	voltage-dependent anion channel 1; similar to voltage-dependent anion channel 1
ENSG00000213672	NCK interacting protein with SH3 domain
ENSG00000214022	replication initiator 1
ENSG00000214941	zinc finger, SWIM-type containing 7
ENSG00000215252	golgi autoantigen, golgin subfamily a, 8B; golgi autoantigen, golgin subfamily a, 8A
ENSG00000215301	DEAD (Asp-Glu-Ala-Asp) box polypeptide 3, X-linked
ENSG00000215700	proline-rich nuclear receptor coactivator 2; similar to hCG1728885
ENSG00000215781	ENSG00000215781
ENSG00000215883	cytochrome b5 reductase-like
ENSG00000221867	melanoma antigen family A, 6
ENSG00000221926	CMT1A duplicated region transcript 1
ENSG00000221968	fatty acid desaturase 3
ENSG00000221978	cyclin L2; chemokine (C-C motif) receptor 6

## Sheet: Down_regulated
ENSEMBL_GENE_ID	Gene Name
ENSG00000000971	complement factor H
ENSG00000001561	ectonucleotide pyrophosphatase/phosphodiesterase 4 (putative function)
ENSG00000002933	transmembrane protein 176A
ENSG00000003096	kelch-like 13 (Drosophila)
ENSG00000003436	tissue factor pathway inhibitor (lipoprotein-associated coagulation inhibitor)
ENSG00000004399	plexin D1
ENSG00000004776	heat shock protein, alpha-crystallin-related, B6
ENSG00000004799	pyruvate dehydrogenase kinase, isozyme 4
ENSG00000004848	aristaless related homeobox
ENSG00000005243	coatomer protein complex, subunit zeta 2
ENSG00000005249	protein kinase, cAMP-dependent, regulatory, type II, beta
ENSG00000006016	cytokine receptor-like factor 1
ENSG00000006059	keratin 33A
ENSG00000006606	chemokine (C-C motif) ligand 26
ENSG00000006638	thromboxane A2 receptor
ENSG00000006747	scinderin
ENSG00000007314	sodium channel, voltage-gated, type IV, alpha subunit
ENSG00000007933	flavin containing monooxygenase 3
ENSG00000008517	interleukin 32
ENSG00000009790	TRAF3 interacting protein 3
ENSG00000010438	protease, serine, 3
ENSG00000010932	flavin containing monooxygenase 1
ENSG00000011198	abhydrolase domain containing 5
ENSG00000011201	Kallmann syndrome 1 sequence
ENSG00000011465	decorin
ENSG00000012779	arachidonate 5-lipoxygenase
ENSG00000012817	lysine (K)-specific demethylase 5D
ENSG00000013016	EH-domain containing 3
ENSG00000013619	mastermind-like domain containing 1
ENSG00000016082	ISL LIM homeobox 1
ENSG00000017427	insulin-like growth factor 1 (somatomedin C)
ENSG00000018699	tetratricopeptide repeat domain 27
ENSG00000020181	G protein-coupled receptor 124
ENSG00000021645	neurexin 3
ENSG00000022556	NLR family, pyrin domain containing 2
ENSG00000025423	hydroxysteroid (17-beta) dehydrogenase 6 homolog (mouse)
ENSG00000026103	Fas (TNF receptor superfamily, member 6)
ENSG00000026508	CD44 molecule (Indian blood group)
ENSG00000030419	IKAROS family zinc finger 2 (Helios)
ENSG00000034152	mitogen-activated protein kinase kinase 3
ENSG00000038219	biorientation of chromosomes in cell division 1-like
ENSG00000040933	inositol polyphosphate-4-phosphatase, type I, 107kDa
ENSG00000042062	family with sequence similarity 65, member C
ENSG00000043462	lymphocyte cytosolic protein 2 (SH2 domain containing leukocyte protein of 76kDa)
ENSG00000044574	hypothetical gene supported by AF216292; NM_005347; heat shock 70kDa protein 5 (glucose-regulated protein, 78kDa)
ENSG00000046889	phosphatidylinositol-3,4,5-trisphosphate-dependent Rac exchange factor 2
ENSG00000047621	chromosome 12 open reading frame 40; chromosome 12 open reading frame 4
ENSG00000048740	CUG triplet repeat, RNA binding protein 2
ENSG00000049192	ADAM metallopeptidase with thrombospondin type 1 motif, 6
ENSG00000049618	AT rich interactive domain 1B (SWI1-like)
ENSG00000050165	dickkopf homolog 3 (Xenopus laevis)
ENSG00000052795	folliculin interacting protein 2
ENSG00000053254	forkhead box N3
ENSG00000054282	serologically defined colon cancer antigen 8
ENSG00000054356	protein tyrosine phosphatase, receptor type, N
ENSG00000054983	galactosylceramidase
ENSG00000055163	cytoplasmic FMR1 interacting protein 2
ENSG00000055732	mucolipin 3
ENSG00000056998	glycogenin 2
ENSG00000058085	laminin, gamma 2
ENSG00000058091	PFTAIRE protein kinase 1
ENSG00000059804	solute carrier family 2 (facilitated glucose transporter), member 3
ENSG00000060138	cold shock domain protein A; cold shock domain protein A pseudogene 1
ENSG00000060237	WNK lysine deficient protein kinase 1; hypothetical LOC100132369
ENSG00000060718	collagen, type XI, alpha 1
ENSG00000064692	synuclein, alpha interacting protein
ENSG00000065308	translocation associated membrane protein 2
ENSG00000065413	ankyrin repeat domain 44
ENSG00000065534	myosin light chain kinase
ENSG00000065717	transducin-like enhancer of split 2 (E(sp1) homolog, Drosophila)
ENSG00000065809	family with sequence similarity 107, member B
ENSG00000065882	TBC1 (tre-2/USP6, BUB2, cdc16) domain family, member 1
ENSG00000066185	zinc finger, MYND-type containing 12
ENSG00000067048	DEAD (Asp-Glu-Ala-Asp) box polypeptide 3, Y-linked
ENSG00000067248	DEAH (Asp-Glu-Ala-His) box polypeptide 29
ENSG00000067646	zinc finger protein, Y-linked
ENSG00000067798	neuron navigator 3; similar to neuron navigator 3
ENSG00000069122	G protein-coupled receptor 116
ENSG00000069188	sidekick homolog 2 (chicken)
ENSG00000069431	ATP-binding cassette, sub-family C (CFTR/MRP), member 9
ENSG00000069667	RAR-related orphan receptor A
ENSG00000070190	dual adaptor of phosphotyrosine and 3-phosphoinositides
ENSG00000070404	follistatin-like 3 (secreted glycoprotein)
ENSG00000070831	cell division cycle 42 (GTP binding protein, 25kDa); cell division cycle 42 pseudogene 2
ENSG00000071243	inhibitor of growth family, member 3
ENSG00000071282	LIM and cysteine-rich domains 1
ENSG00000071575	tribbles homolog 2 (Drosophila)
ENSG00000072952	murine retrovirus integration site 1 homolog
ENSG00000073756	prostaglandin-endoperoxide synthase 2 (prostaglandin G/H synthase and cyclooxygenase)
ENSG00000073803	mitogen-activated protein kinase kinase kinase 13
ENSG00000074047	GLI family zinc finger 2
ENSG00000074181	Notch homolog 3 (Drosophila)
ENSG00000074266	embryonic ectoderm development
ENSG00000076258	flavin containing monooxygenase 4
ENSG00000077380	similar to dynein cytoplasmic 1 intermediate chain 2; dynein, cytoplasmic 1, intermediate chain 2
ENSG00000077782	fibroblast growth factor receptor 1
ENSG00000077943	integrin, alpha 8
ENSG00000078053	amphiphysin
ENSG00000078098	fibroblast activation protein, alpha
ENSG00000079102	runt-related transcription factor 1; translocated to, 1 (cyclin D-related)
ENSG00000079150	FK506 binding protein 7
ENSG00000079257	latexin
ENSG00000079308	tensin 1
ENSG00000079819	erythrocyte membrane protein band 4.1-like 2
ENSG00000080007	DEAD (Asp-Glu-Ala-Asp) box polypeptide 43
ENSG00000080503	SWI/SNF related, matrix associated, actin dependent regulator of chromatin, subfamily a, member 2
ENSG00000080561	midline 2
ENSG00000080573	collagen, type V, alpha 3
ENSG00000081041	chemokine (C-X-C motif) ligand 2
ENSG00000081237	protein tyrosine phosphatase, receptor type, C
ENSG00000081320	serine/threonine kinase 17b
ENSG00000081665	zinc finger protein 93
ENSG00000081818	protocadherin beta 4
ENSG00000081923	ATPase, class I, type 8B, member 1
ENSG00000082397	erythrocyte membrane protein band 4.1-like 3
ENSG00000082482	potassium channel, subfamily K, member 2
ENSG00000085224	alpha thalassemia/mental retardation syndrome X-linked (RAD54 homolog, S. cerevisiae)
ENSG00000086619	ERO1-like beta (S. cerevisiae)
ENSG00000086696	hydroxysteroid (17-beta) dehydrogenase 2
ENSG00000086991	NADPH oxidase 4
ENSG00000087116	ADAM metallopeptidase with thrombospondin type 1 motif, 2
ENSG00000087253	lysophosphatidylcholine acyltransferase 2
ENSG00000087303	nidogen 2 (osteonidogen)
ENSG00000087460	GNAS complex locus
ENSG00000088766	cardiolipin synthase 1
ENSG00000088832	FK506 binding protein 1A, 12kDa
ENSG00000089199	chromogranin B (secretogranin 1)
ENSG00000089472	hephaestin
ENSG00000089682	RNA binding motif protein 41
ENSG00000089916	chromosome 14 open reading frame 118
ENSG00000090104	regulator of G-protein signaling 1
ENSG00000090376	interleukin-1 receptor-associated kinase 3
ENSG00000091039	oxysterol binding protein-like 8
ENSG00000091513	transferrin
ENSG00000091986	coiled-coil domain containing 80
ENSG00000092068	solute carrier family 7 (cationic amino acid transporter, y+ system), member 8
ENSG00000092148	HECT domain containing 1
ENSG00000095303	prostaglandin-endoperoxide synthase 1 (prostaglandin G/H synthase and cyclooxygenase)
ENSG00000095752	interleukin 11
ENSG00000095794	cAMP responsive element modulator
ENSG00000096696	desmoplakin
ENSG00000099139	proprotein convertase subtilisin/kexin type 5
ENSG00000100100	phosphoinositide-3-kinase interacting protein 1
ENSG00000100201	DEAD (Asp-Glu-Ala-Asp) box polypeptide 17
ENSG00000100234	TIMP metallopeptidase inhibitor 3
ENSG00000100811	YY1 transcription factor
ENSG00000100842	embryonal Fyn-associated substrate
ENSG00000100852	Rho GTPase activating protein 5
ENSG00000100867	dehydrogenase/reductase (SDR family) member 2
ENSG00000100968	nuclear factor of activated T-cells, cytoplasmic, calcineurin-dependent 4
ENSG00000101004	ninein-like
ENSG00000101096	nuclear factor of activated T-cells, cytoplasmic, calcineurin-dependent 2
ENSG00000101109	serine/threonine kinase 4
ENSG00000101134	docking protein 5
ENSG00000101198	Na+/K+ transporting ATPase interacting 4
ENSG00000101384	jagged 1 (Alagille syndrome)
ENSG00000101463	chromosome 20 open reading frame 39
ENSG00000101596	structural maintenance of chromosomes flexible hinge domain containing 1
ENSG00000101695	ring finger protein 125
ENSG00000101745	ankyrin repeat domain 12
ENSG00000101825	matrix-remodelling associated 5
ENSG00000101901	asparagine-linked glycosylation 13 homolog (S. cerevisiae)
ENSG00000102144	phosphoglycerate kinase 1
ENSG00000102158	magnesium transporter 1
ENSG00000102359	sushi-repeat-containing protein, X-linked 2
ENSG00000102362	synaptotagmin-like 4
ENSG00000102385	dystrophin related protein 2
ENSG00000102452	sodium leak channel, non-selective
ENSG00000102524	tumor necrosis factor (ligand) superfamily, member 13b
ENSG00000102547	calcium binding protein 39-like
ENSG00000102678	fibroblast growth factor 9 (glia-activating factor)
ENSG00000102755	fms-related tyrosine kinase 1 (vascular endothelial growth factor/vascular permeability factor receptor)
ENSG00000102760	chromosome 13 open reading frame 15
ENSG00000102802	chromosome 13 open reading frame 33
ENSG00000102804	TSC22 domain family, member 1
ENSG00000102837	olfactomedin 4
ENSG00000103021	coiled-coil domain containing 113
ENSG00000103227	lipase maturation factor 1
ENSG00000103241	forkhead box F1
ENSG00000103489	xylosyltransferase I
ENSG00000103888	KIAA1199
ENSG00000104093	Dmx-like 2
ENSG00000104213	platelet-derived growth factor receptor-like
ENSG00000104332	secreted frizzled-related protein 1
ENSG00000104361	NIPA-like domain containing 2
ENSG00000104368	plasminogen activator, tissue
ENSG00000104388	RAB2A, member RAS oncogene family
ENSG00000104415	WNT1 inducible signaling pathway protein 1
ENSG00000104435	stathmin-like 2
ENSG00000104529	eukaryotic translation elongation factor 1 delta (guanine nucleotide exchange protein)
ENSG00000104722	neurofilament, medium polypeptide
ENSG00000104870	Fc fragment of IgG, receptor, transporter, alpha
ENSG00000105472	C-type lectin domain family 11, member A
ENSG00000105497	zinc finger protein 175
ENSG00000105559	pleckstrin homology domain containing, family A (phosphoinositide binding specific) member 4
ENSG00000105664	cartilage oligomeric matrix protein
ENSG00000105825	tissue factor pathway inhibitor 2
ENSG00000105887	myotrophin; leucine zipper protein 6
ENSG00000105894	pleiotrophin
ENSG00000106004	homeobox A5
ENSG00000106034	chromosome 7 open reading frame 58
ENSG00000106069	chimerin (chimaerin) 2
ENSG00000106258	cytochrome P450, family 3, subfamily A, polypeptide 5
ENSG00000106484	mesoderm specific transcript homolog (mouse)
ENSG00000106565	transmembrane protein 176B
ENSG00000106615	Ras homolog enriched in brain
ENSG00000106733	chromosome 9 open reading frame 95
ENSG00000106803	Sec61 beta subunit
ENSG00000106809	osteoglycin
ENSG00000106819	asporin
ENSG00000107165	tyrosinase-related protein 1
ENSG00000107295	SH3-domain GRB2-like 2
ENSG00000107317	prostaglandin D2 synthase, hematopoietic; prostaglandin D2 synthase 21kDa (brain)
ENSG00000107371	exosome component 3
ENSG00000107562	chemokine (C-X-C motif) ligand 12 (stromal cell-derived factor 1)
ENSG00000107731	unc-5 homolog B (C. elegans)
ENSG00000107796	actin, alpha 2, smooth muscle, aorta
ENSG00000107984	dickkopf homolog 1 (Xenopus laevis)
ENSG00000108001	early B-cell factor 3
ENSG00000108187	phenazine biosynthesis-like protein domain containing
ENSG00000108244	keratin 23 (histone deacetylase inducible)
ENSG00000108551	RAS, dexamethasone-induced 1
ENSG00000108590	mediator complex subunit 31
ENSG00000108691	chemokine (C-C motif) ligand 2
ENSG00000108821	collagen, type I, alpha 1
ENSG00000108854	SMAD specific E3 ubiquitin protein ligase 2
ENSG00000108932	solute carrier family 16, member 6 (monocarboxylic acid transporter 7); similar to solute carrier family 16, member 6
ENSG00000108950	family with sequence similarity 20, member A
ENSG00000109270	MAPK scaffold protein 1
ENSG00000109458	GRB2-associated binding protein 1
ENSG00000109472	carboxypeptidase E
ENSG00000109743	bone marrow stromal cell antigen 1
ENSG00000109762	sorting nexin 25
ENSG00000109944	chromosome 11 open reading frame 63
ENSG00000110031	leupaxin
ENSG00000110318	KIAA1377
ENSG00000110347	matrix metallopeptidase 12 (macrophage elastase)
ENSG00000110801	proteasome (prosome, macropain) 26S subunit, non-ATPase, 9
ENSG00000110811	leprecan-like 2
ENSG00000110852	C-type lectin domain family 2, member B
ENSG00000111052	lin-7 homolog A (C. elegans)
ENSG00000111266	dual specificity phosphatase 16
ENSG00000111341	matrix Gla protein
ENSG00000111348	Rho GDP dissociation inhibitor (GDI) beta
ENSG00000111424	vitamin D (1,25- dihydroxyvitamin D3) receptor
ENSG00000111647	UHRF1 binding protein 1-like
ENSG00000111799	collagen, type XII, alpha 1
ENSG00000111913	family with sequence similarity 65, member B
ENSG00000112078	potassium channel tetramerisation domain containing 20
ENSG00000112320	sine oculis binding protein homolog (Drosophila)
ENSG00000112378	PERP, TP53 apoptosis effector
ENSG00000112419	phosphatase and actin regulator 2
ENSG00000112425	epilepsy, progressive myoclonus type 2A, Lafora disease (laforin)
ENSG00000112531	quaking homolog, KH domain RNA binding (mouse)
ENSG00000112576	cyclin D3
ENSG00000112769	laminin, alpha 4
ENSG00000112773	family with sequence similarity 46, member A
ENSG00000112852	protocadherin beta 2
ENSG00000112893	mannosidase, alpha, class 2A, member 1
ENSG00000112964	growth hormone receptor
ENSG00000113070	heparin-binding EGF-like growth factor
ENSG00000113083	lysyl oxidase
ENSG00000113140	secreted protein, acidic, cysteine-rich (osteonectin)
ENSG00000113209	protocadherin beta 5
ENSG00000113231	phosphodiesterase 8B
ENSG00000113273	arylsulfatase B
ENSG00000113361	cadherin 6, type 2, K-cadherin (fetal kidney)
ENSG00000113389	natriuretic peptide receptor C/guanylate cyclase C (atrionatriuretic peptide receptor C)
ENSG00000113430	iroquois homeobox 4
ENSG00000113578	fibroblast growth factor 1 (acidic)
ENSG00000113594	leukemia inhibitory factor receptor alpha
ENSG00000113732	ATPase, H+ transporting, lysosomal 9kDa, V0 subunit e1
ENSG00000113739	stanniocalcin 2
ENSG00000114251	wingless-type MMTV integration site family, member 5A
ENSG00000114374	ubiquitin specific peptidase 9, Y-linked
ENSG00000114423	Cas-Br-M (murine) ecotropic retroviral transforming sequence b
ENSG00000114450	guanine nucleotide binding protein (G protein), beta polypeptide 4
ENSG00000114771	arylacetamide deacetylase (esterase)
ENSG00000114841	dynein, axonemal, heavy chain 1
ENSG00000114853	zinc finger and BTB domain containing 47
ENSG00000115008	interleukin 1, alpha
ENSG00000115009	chemokine (C-C motif) ligand 20
ENSG00000115252	phosphodiesterase 1A, calmodulin-dependent
ENSG00000115263	glucagon
ENSG00000115306	spectrin, beta, non-erythrocytic 1
ENSG00000115318	lysyl oxidase-like 3
ENSG00000115380	EGF-containing fibulin-like extracellular matrix protein 1
ENSG00000115386	regenerating islet-derived 1 alpha; regenerating islet-derived 1 pseudogene
ENSG00000115414	fibronectin 1
ENSG00000115461	insulin-like growth factor binding protein 5
ENSG00000115648	melanophilin
ENSG00000115738	inhibitor of DNA binding 2, dominant negative helix-loop-helix protein
ENSG00000115828	glutaminyl-peptide cyclotransferase
ENSG00000115919	kynureninase (L-kynurenine hydrolase)
ENSG00000116014	KISS1 receptor
ENSG00000116117	par-3 partitioning defective 3 homolog B (C. elegans)
ENSG00000116132	paired related homeobox 1
ENSG00000116157	glutathione peroxidase 7
ENSG00000116396	potassium voltage-gated channel, Shaw-related subfamily, member 4
ENSG00000116667	chromosome 1 open reading frame 21
ENSG00000116690	proteoglycan 4
ENSG00000116711	phospholipase A2, group IVA (cytosolic, calcium-dependent)
ENSG00000116741	regulator of G-protein signaling 2, 24kDa
ENSG00000116771	agmatine ureohydrolase (agmatinase)
ENSG00000116898	mitochondrial ribosomal protein S15
ENSG00000116962	nidogen 1
ENSG00000116984	5-methyltetrahydrofolate-homocysteine methyltransferase
ENSG00000117122	microfibrillar-associated protein 2
ENSG00000117152	regulator of G-protein signaling 4
ENSG00000117500	transmembrane emp24 protein transport domain containing 5
ENSG00000117533	vesicle-associated membrane protein 4
ENSG00000117586	tumor necrosis factor (ligand) superfamily, member 4
ENSG00000117594	hydroxysteroid (11-beta) dehydrogenase 1
ENSG00000117597	chromosome 1 open reading frame 107
ENSG00000117643	mannosidase, alpha, class 1C, member 1
ENSG00000118271	transthyretin
ENSG00000118292	chromosome 1 open reading frame 54
ENSG00000118308	lymphoid-restricted membrane protein
ENSG00000118369	ubiquitin specific peptidase 35
ENSG00000118473	SH3-domain GRB2-like (endophilin) interacting protein 1
ENSG00000118482	PHD finger protein 3
ENSG00000118495	pleiomorphic adenoma gene-like 1
ENSG00000118503	tumor necrosis factor, alpha-induced protein 3
ENSG00000118526	transcription factor 21
ENSG00000118971	cyclin D2
ENSG00000119138	Kruppel-like factor 9
ENSG00000119318	RAD23 homolog B (S. cerevisiae)
ENSG00000119508	nuclear receptor subfamily 4, group A, member 3
ENSG00000119547	one cut homeobox 2
ENSG00000119616	FCF1 small subunit (SSU) processome component homolog (S. cerevisiae)
ENSG00000119707	RNA binding motif protein 25
ENSG00000119714	G protein-coupled receptor 68
ENSG00000119919	NK2 transcription factor related, locus 3 (Drosophila)
ENSG00000119938	protein phosphatase 1, regulatory (inhibitor) subunit 3C
ENSG00000120075	homeobox B5
ENSG00000120156	TEK tyrosine kinase, endothelial
ENSG00000120162	MOB1, Mps One Binder kinase activator-like 2B (yeast)
ENSG00000120217	CD274 molecule
ENSG00000120279	myc target 1
ENSG00000120594	plexin domain containing 2
ENSG00000120616	enhancer of polycomb homolog 1 (Drosophila)
ENSG00000120738	early growth response 1
ENSG00000120820	glycosyltransferase 8 domain containing 2
ENSG00000120833	suppressor of cytokine signaling 2
ENSG00000120885	clusterin
ENSG00000121297	teashirt zinc finger homeobox 3
ENSG00000121351	islet amyloid polypeptide
ENSG00000121361	potassium inwardly-rectifying channel, subfamily J, member 8
ENSG00000121741	zinc finger, MYM-type 2
ENSG00000121898	carboxypeptidase X (M14 family), member 2
ENSG00000121966	chemokine (C-X-C motif) receptor 4
ENSG00000122176	fibromodulin
ENSG00000122378	chromosome 10 open reading frame 58; chromosome 10 open reading frame 57
ENSG00000122641	inhibin, beta A
ENSG00000122707	reversion-inducing-cysteine-rich protein with kazal motifs
ENSG00000122786	caldesmon 1
ENSG00000122862	serglycin
ENSG00000123066	mediator complex subunit 13-like
ENSG00000123094	Ras association (RalGDS/AF-6) domain family (N-terminal) member 8
ENSG00000123096	sarcospan (Kras oncogene-associated gene)
ENSG00000123342	matrix metallopeptidase 19
ENSG00000123358	nuclear receptor subfamily 4, group A, member 1
ENSG00000123500	collagen, type X, alpha 1
ENSG00000123572	Nik related kinase
ENSG00000123689	G0/G1switch 2
ENSG00000123700	potassium inwardly-rectifying channel, subfamily J, member 2
ENSG00000123977	WD repeat domain 69
ENSG00000124212	prostaglandin I2 (prostacyclin) synthase
ENSG00000124406	ATPase, aminophospholipid transporter (APLT), class I, type 8A, member 1
ENSG00000124496	transcriptional regulating factor 1
ENSG00000124535	Werner helicase interacting protein 1
ENSG00000124766	SRY (sex determining region Y)-box 4
ENSG00000124782	ras responsive element binding protein 1
ENSG00000124831	leucine rich repeat (in FLII) interacting protein 1
ENSG00000125354	septin 6
ENSG00000125430	heparan sulfate (glucosamine) 3-O-sulfotransferase 3B1
ENSG00000125538	interleukin 1, beta
ENSG00000125675	glutamate receptor, ionotrophic, AMPA 3
ENSG00000125741	optic atrophy 3 (autosomal recessive, with chorea and spastic paraplegia)
ENSG00000125772	hypothetical protein KIAA1434
ENSG00000125810	CD93 molecule
ENSG00000125844	ribosome binding protein 1 homolog 180kDa (dog)
ENSG00000125845	bone morphogenetic protein 2
ENSG00000126562	WNK lysine deficient protein kinase 4
ENSG00000126785	ras homolog gene family, member J
ENSG00000126860	ecotropic viral integration site 2A
ENSG00000126950	transmembrane protein 35
ENSG00000126970	zinc finger, C4H2 domain containing
ENSG00000127124	human immunodeficiency virus type I enhancer binding protein 3
ENSG00000127241	mannan-binding lectin serine peptidase 1 (C4/C2 activating component of Ra-reactive factor)
ENSG00000127951	fibrinogen-like 2
ENSG00000128606	leucine rich repeat containing 17
ENSG00000128872	tropomodulin 2 (neuronal)
ENSG00000128891	chromosome 15 open reading frame 57
ENSG00000128918	aldehyde dehydrogenase 1 family, member A2
ENSG00000129048	chemokine (C-C motif) receptor-like 1
ENSG00000129317	pseudouridylate synthase 7 homolog (S. cerevisiae)-like
ENSG00000129757	cyclin-dependent kinase inhibitor 1C (p57, Kip2)
ENSG00000129824	ribosomal protein S4, Y-linked 1
ENSG00000130038	EF-hand calcium binding domain 4B
ENSG00000130176	calponin 1, basic, smooth muscle
ENSG00000130222	growth arrest and DNA-damage-inducible, gamma
ENSG00000130635	collagen, type V, alpha 1
ENSG00000130649	cytochrome P450, family 2, subfamily E, polypeptide 1
ENSG00000130755	glia maturation factor, gamma
ENSG00000131002	chromosome Y open reading frame 15B
ENSG00000131016	A kinase (PRKA) anchor protein 12
ENSG00000131018	spectrin repeat containing, nuclear envelope 1
ENSG00000131089	Cdc42 guanine nucleotide exchange factor (GEF) 9; hypothetical protein LOC100134381
ENSG00000131378	raftlin, lipid raft linker 1
ENSG00000131386	UDP-N-acetyl-alpha-D-galactosamine:polypeptide N-acetylgalactosaminyltransferase-like 2
ENSG00000131435	PDZ and LIM domain 4
ENSG00000131620	anoctamin 1, calcium activated chloride channel
ENSG00000131634	transmembrane protein 204
ENSG00000131668	BARX homeobox 1
ENSG00000131759	retinoic acid receptor, alpha
ENSG00000132329	receptor (G protein-coupled) activity modifying protein 1
ENSG00000132357	caspase recruitment domain family, member 6
ENSG00000132386	serpin peptidase inhibitor, clade F (alpha-2 antiplasmin, pigment epithelium derived factor), member 1
ENSG00000132475	H3 histone, family 3B (H3.3B); H3 histone, family 3A pseudogene; H3 histone, family 3A; similar to H3 histone, family 3B; similar to histone H3.3B
ENSG00000132530	XIAP associated factor 1
ENSG00000132639	synaptosomal-associated protein, 25kDa
ENSG00000132688	nestin
ENSG00000132693	C-reactive protein, pentraxin-related
ENSG00000132740	immunoglobulin mu binding protein 2
ENSG00000132840	betaine-homocysteine methyltransferase 2
ENSG00000132950	zinc finger, MYM-type 5
ENSG00000132963	proteasome maturation protein
ENSG00000133026	myosin, heavy chain 10, non-muscle
ENSG00000133048	chitinase 3-like 1 (cartilage glycoprotein-39)
ENSG00000133107	transient receptor potential cation channel, subfamily C, member 4
ENSG00000133110	periostin, osteoblast specific factor
ENSG00000133121	StAR-related lipid transfer (START) domain containing 13
ENSG00000133169	brain expressed, X-linked 1
ENSG00000133561	GTPase, IMAP family member 6
ENSG00000133639	B-cell translocation gene 1, anti-proliferative
ENSG00000133687	transmembrane and tetratricopeptide repeat containing 1
ENSG00000133805	adenosine monophosphate deaminase (isoform E)
ENSG00000133816	microtubule associated monoxygenase, calponin and LIM domain containing 2
ENSG00000134049	immediate early response 3 interacting protein 1
ENSG00000134121	cell adhesion molecule with homology to L1CAM (close homolog of L1)
ENSG00000134153	chromosome 15 open reading frame 24
ENSG00000134202	glutathione S-transferase mu 3 (brain)
ENSG00000134215	vav 3 guanine nucleotide exchange factor
ENSG00000134259	nerve growth factor (beta polypeptide)
ENSG00000134363	follistatin
ENSG00000134531	epithelial membrane protein 1
ENSG00000134533	RAS-like, estrogen-regulated, growth inhibitor
ENSG00000134575	acid phosphatase 2, lysosomal
ENSG00000134594	RAB33A, member RAS oncogene family
ENSG00000134627	piwi-like 4 (Drosophila)
ENSG00000134851	transmembrane protein 165
ENSG00000134853	platelet-derived growth factor receptor, alpha polypeptide
ENSG00000134864	AIG2-like domain 1
ENSG00000134986	chromosome 5 open reading frame 13
ENSG00000135111	T-box 3
ENSG00000135218	CD36 molecule (thrombospondin receptor)
ENSG00000135272	MyoD family inhibitor domain containing
ENSG00000135362	proline rich 5 like
ENSG00000135363	LIM domain only 2 (rhombotin-like 1)
ENSG00000135407	advillin
ENSG00000135625	early growth response 4
ENSG00000135801	TAF5-like RNA polymerase II, p300/CBP-associated factor (PCAF)-associated factor, 65kDa
ENSG00000135919	serpin peptidase inhibitor, clade E (nexin, plasminogen activator inhibitor type 1), member 2
ENSG00000135976	ENSG00000135976
ENSG00000136153	LIM domain 7
ENSG00000136160	endothelin receptor type B
ENSG00000136161	regulator of chromosome condensation (RCC1) and BTB (POZ) domain containing protein 2
ENSG00000136169	SET domain, bifurcated 2
ENSG00000136244	interleukin 6 (interferon, beta 2)
ENSG00000136531	sodium channel, voltage-gated, type II, alpha subunit
ENSG00000136542	UDP-N-acetyl-alpha-D-galactosamine:polypeptide N-acetylgalactosaminyltransferase 5 (GalNAc-T5)
ENSG00000136826	Kruppel-like factor 4 (gut)
ENSG00000136867	solute carrier family 31 (copper transporters), member 2
ENSG00000136960	ectonucleotide pyrophosphatase/phosphodiesterase 2
ENSG00000137177	kinesin family member 13A
ENSG00000137273	forkhead box F2
ENSG00000137463	chromosome 4 open reading frame 49
ENSG00000137501	synaptotagmin-like 2
ENSG00000137507	leucine rich repeat containing 32
ENSG00000137573	sulfatase 1
ENSG00000137726	FXYD domain containing ion transport regulator 6
ENSG00000137801	thrombospondin 1
ENSG00000137809	integrin, alpha 11
ENSG00000137814	HAUS augmin-like complex, subunit 2
ENSG00000137960	GIPC PDZ domain containing family, member 2
ENSG00000138061	cytochrome P450, family 1, subfamily B, polypeptide 1
ENSG00000138134	STAM binding protein-like 1
ENSG00000138207	retinol binding protein 4, plasma
ENSG00000138356	aldehyde oxidase 1
ENSG00000138378	signal transducer and activator of transcription 4
ENSG00000138411	HECT, C2 and WW domain containing E3 ubiquitin protein ligase 2
ENSG00000138449	solute carrier family 40 (iron-regulated transporter), member 1
ENSG00000138613	anterior pharynx defective 1 homolog B (C. elegans)
ENSG00000138615	cartilage intermediate layer protein, nucleotide pyrophosphohydrolase
ENSG00000138639	Rho GTPase activating protein 24
ENSG00000138650	protocadherin 10
ENSG00000138670	RasGEF domain family, member 1B
ENSG00000138675	fibroblast growth factor 5
ENSG00000138735	phosphodiesterase 5A, cGMP-specific
ENSG00000138756	BMP2 inducible kinase
ENSG00000138758	septin 11
ENSG00000138772	annexin A3
ENSG00000138792	glutamyl aminopeptidase (aminopeptidase A)
ENSG00000138829	fibrillin 2
ENSG00000138944	KIAA1644
ENSG00000139163	ethanolamine kinase 1
ENSG00000139190	vesicle-associated membrane protein 1 (synaptobrevin 1)
ENSG00000139278	GLI pathogenesis-related 1
ENSG00000139324	transmembrane and tetratricopeptide repeat containing 3
ENSG00000139329	lumican
ENSG00000139508	solute carrier family 46, member 3
ENSG00000139567	activin A receptor type II-like 1
ENSG00000139679	purinergic receptor P2Y, G-protein coupled, 5
ENSG00000139874	somatostatin receptor 1
ENSG00000140030	G protein-coupled receptor 65
ENSG00000140279	dual oxidase 2
ENSG00000140285	hypothetical LOC100132771; fibroblast growth factor 7 (keratinocyte growth factor); fibroblast growth factor 7 pseudogene 2
ENSG00000140937	cadherin 11, type 2, OB-cadherin (osteoblast)
ENSG00000140945	cadherin 13, H-cadherin (heart)
ENSG00000140992	3-phosphoinositide dependent protein kinase-1
ENSG00000141052	myocardin
ENSG00000141068	kinase suppressor of ras 1
ENSG00000141338	ATP-binding cassette, sub-family A (ABC1), member 8
ENSG00000141441	hypothetical protein LOC100130616; family with sequence similarity 59, member A
ENSG00000141664	zinc finger, CCHC domain containing 2
ENSG00000141753	insulin-like growth factor binding protein 4
ENSG00000141756	FK506 binding protein 10, 65 kDa
ENSG00000141837	calcium channel, voltage-dependent, P/Q type, alpha 1A subunit
ENSG00000141905	nuclear factor I/C (CCAAT-binding transcription factor)
ENSG00000142552	reticulocalbin 3, EF-hand calcium binding domain
ENSG00000143119	CD53 molecule
ENSG00000143196	dermatopontin
ENSG00000143248	regulator of G-protein signaling 5
ENSG00000143341	hemicentin 1
ENSG00000143382	ADAMTS-like 4
ENSG00000143384	myeloid cell leukemia sequence 1 (BCL2-related)
ENSG00000143387	cathepsin K
ENSG00000143493	integrator complex subunit 7
ENSG00000143546	S100 calcium binding protein A8
ENSG00000143641	UDP-N-acetyl-alpha-D-galactosamine:polypeptide N-acetylgalactosaminyltransferase 2 (GalNAc-T2)
ENSG00000143776	CDC42 binding protein kinase alpha (DMPK-like)
ENSG00000143839	renin
ENSG00000143867	odd-skipped related 1 (Drosophila)
ENSG00000144339	transmembrane protein with EGF-like and two follistatin-like domains 2
ENSG00000144476	chemokine (C-X-C motif) receptor 7
ENSG00000144677	CTD (carboxy-terminal domain, RNA polymerase II, polypeptide A) small phosphatase-like
ENSG00000144802	nuclear factor of kappa light polypeptide gene enhancer in B-cells inhibitor, zeta
ENSG00000144857	Boc homolog (mouse)
ENSG00000144891	angiotensin II receptor, type 1
ENSG00000145242	EPH receptor A5
ENSG00000145321	group-specific component (vitamin D binding protein)
ENSG00000145390	ubiquitin specific peptidase 53
ENSG00000145423	secreted frizzled-related protein 2
ENSG00000145555	myosin X
ENSG00000145703	IQ motif containing GTPase activating protein 2
ENSG00000145777	thymic stromal lymphopoietin
ENSG00000146021	kelch-like 3 (Drosophila)
ENSG00000146072	tumor necrosis factor receptor superfamily, member 21
ENSG00000146122	dishevelled associated activator of morphogenesis 2
ENSG00000146197	signal peptide, CUB domain, EGF-like 3
ENSG00000146250	protease, serine, 35
ENSG00000146350	chromosome 6 open reading frame 170
ENSG00000146904	EPH receptor A1
ENSG00000147027	transmembrane protein 47
ENSG00000147251	dedicator of cytokinesis 11
ENSG00000147408	chondroitin sulfate N-acetylgalactosaminyltransferase 1
ENSG00000147421	homeobox containing 1
ENSG00000147535	phosphatidic acid phosphatase type 2 domain containing 1B
ENSG00000147894	chromosome 9 open reading frame 72
ENSG00000148671	chromosome 10 open reading frame 116
ENSG00000148848	ADAM metallopeptidase domain 12
ENSG00000149090	peptidase domain containing associated with muscle regeneration 1
ENSG00000149131	serpin peptidase inhibitor, clade G (C1 inhibitor), member 1
ENSG00000149201	coiled-coil domain containing 81
ENSG00000149218	endonuclease domain containing 1
ENSG00000149269	p21 protein (Cdc42/Rac)-activated kinase 1
ENSG00000149380	prolyl 4-hydroxylase, alpha polypeptide III
ENSG00000149575	sodium channel, voltage-gated, type II, beta
ENSG00000149591	transgelin
ENSG00000149633	KIAA1755
ENSG00000149968	matrix metallopeptidase 3 (stromelysin 1, progelatinase)
ENSG00000150594	adrenergic, alpha-2A-, receptor
ENSG00000150630	vascular endothelial growth factor C
ENSG00000150907	forkhead box O1
ENSG00000151150	ankyrin 3, node of Ranvier (ankyrin G)
ENSG00000151229	solute carrier family 2 (facilitated glucose transporter), member 13
ENSG00000151322	neuronal PAS domain protein 3
ENSG00000151388	ADAM metallopeptidase with thrombospondin type 1 motif, 12
ENSG00000151612	zinc finger protein 827
ENSG00000151617	endothelin receptor type A
ENSG00000151702	Friend leukemia virus integration 1
ENSG00000151790	tryptophan 2,3-dioxygenase
ENSG00000151917	BEN domain containing 6
ENSG00000152154	transmembrane protein 178
ENSG00000152223	KIAA1632
ENSG00000152229	proline-serine-threonine phosphatase interacting protein 2
ENSG00000152268	spondin 1, extracellular matrix protein
ENSG00000152291	trans-golgi network protein 2
ENSG00000152413	homer homolog 1 (Drosophila)
ENSG00000152766	ankyrin repeat domain 22
ENSG00000153002	carboxypeptidase B1 (tissue)
ENSG00000153029	major histocompatibility complex, class I-related
ENSG00000153162	bone morphogenetic protein 6
ENSG00000153234	nuclear receptor subfamily 4, group A, member 2
ENSG00000153246	phospholipase A2 receptor 1, 180kDa
ENSG00000153815	c-Maf-inducing protein
ENSG00000153904	dimethylarginine dimethylaminohydrolase 1
ENSG00000153956	calcium channel, voltage-dependent, alpha 2/delta subunit 1
ENSG00000153976	heparan sulfate (glucosamine) 3-O-sulfotransferase 3A1
ENSG00000154027	adenylate kinase 5
ENSG00000154096	Thy-1 cell surface antigen
ENSG00000154122	ankylosis, progressive homolog (mouse)
ENSG00000154175	ABI family, member 3 (NESH) binding protein
ENSG00000154188	angiopoietin 1
ENSG00000154447	SH3 domain containing ring finger 1
ENSG00000154645	chondrolectin
ENSG00000154734	ADAM metallopeptidase with thrombospondin type 1 motif, 1
ENSG00000154856	adenomatosis polyposis coli down-regulated 1
ENSG00000155011	dickkopf homolog 2 (Xenopus laevis)
ENSG00000155324	GRAM domain containing 3
ENSG00000155760	frizzled homolog 7 (Drosophila)
ENSG00000155792	DEP domain containing 6
ENSG00000155846	peroxisome proliferator-activated receptor gamma, coactivator 1 beta
ENSG00000155926	Src-like-adaptor
ENSG00000156011	pleckstrin and Sec7 domain containing 3
ENSG00000156042	tetratricopeptide repeat domain 18
ENSG00000156103	matrix metallopeptidase 16 (membrane-inserted)
ENSG00000156265	chromosome 21 open reading frame 7
ENSG00000156711	mitogen-activated protein kinase 13
ENSG00000156735	BCL2-associated athanogene 4
ENSG00000156990	RNA pseudouridylate synthase domain containing 3
ENSG00000157214	six transmembrane epithelial antigen of the prostate 2
ENSG00000157227	matrix metallopeptidase 14 (membrane-inserted)
ENSG00000157404	similar to Mast/stem cell growth factor receptor precursor (SCFR) (Proto-oncogene tyrosine-protein kinase Kit) (c-kit) (CD117 antigen); v-kit Hardy-Zuckerman 4 feline sarcoma viral oncogene homolog
ENSG00000157426	aminoadipate-semialdehyde dehydrogenase
ENSG00000157557	v-ets erythroblastosis virus E26 oncogene homolog 2 (avian)
ENSG00000157613	cAMP responsive element binding protein 3-like 1
ENSG00000157764	v-raf murine sarcoma viral oncogene homolog B1
ENSG00000157916	RER1 retention in endoplasmic reticulum 1 homolog (S. cerevisiae)
ENSG00000157933	v-ski sarcoma viral oncogene homolog (avian)
ENSG00000158023	WD repeat domain 66
ENSG00000158050	dual specificity phosphatase 2
ENSG00000158186	muscle RAS oncogene homolog
ENSG00000158473	CD1d molecule
ENSG00000158636	chromosome 11 open reading frame 30
ENSG00000159212	chloride intracellular channel 6
ENSG00000159692	C-terminal binding protein 1
ENSG00000160075	SSU72 RNA polymerase II CTD phosphatase homolog (S. cerevisiae)
ENSG00000161281	cytochrome c oxidase subunit VIIa polypeptide 1 (muscle)
ENSG00000161381	plexin domain containing 1
ENSG00000161395	post-GPI attachment to proteins 3
ENSG00000161791	formin-like 3
ENSG00000162383	solute carrier family 1 (glutamate transporter), member 7
ENSG00000162511	lysosomal multispanning membrane protein 5
ENSG00000162520	syncoilin, intermediate filament protein
ENSG00000162545	calcium/calmodulin-dependent protein kinase II inhibitor 1
ENSG00000162591	multiple EGF-like-domains 6
ENSG00000162595	DIRAS family, GTP-binding RAS-like 3
ENSG00000162599	nuclear factor I/A
ENSG00000162614	nexilin (F actin binding protein)
ENSG00000162630	UDP-Gal:betaGlcNAc beta 1,3-galactosyltransferase, polypeptide 2
ENSG00000162639	chromosome 1 open reading frame 59
ENSG00000162670	family with sequence similarity 5, member C
ENSG00000162692	vascular cell adhesion molecule 1
ENSG00000162738	vang-like 2 (van gogh, Drosophila)
ENSG00000162804	sushi, nidogen and EGF-like domains 1
ENSG00000162892	interleukin 24
ENSG00000162894	Fas apoptotic inhibitory molecule 3
ENSG00000162944	raftlin family member 2
ENSG00000162981	hypothetical LOC653602; family with sequence similarity 84, member A
ENSG00000163041	H3 histone, family 3B (H3.3B); H3 histone, family 3A pseudogene; H3 histone, family 3A; similar to H3 histone, family 3B; similar to histone H3.3B
ENSG00000163257	chromosome 4 open reading frame 30
ENSG00000163297	anthrax toxin receptor 2
ENSG00000163328	G protein-coupled receptor 155
ENSG00000163359	collagen, type VI, alpha 3
ENSG00000163376	kelch repeat and BTB (POZ) domain containing 8
ENSG00000163406	solute carrier family 15 (H+/peptide transporter), member 2
ENSG00000163430	follistatin-like 1
ENSG00000163431	leiomodin 1 (smooth muscle)
ENSG00000163521	galactosidase, beta 1-like
ENSG00000163531	neurofascin homolog (chicken)
ENSG00000163577	eukaryotic translation initiation factor 5A2
ENSG00000163607	GTP-binding protein 8 (putative)
ENSG00000163618	Ca++-dependent secretion activator
ENSG00000163634	THO complex 7 homolog (Drosophila)
ENSG00000163644	protein phosphatase 1K (PP2C domain containing)
ENSG00000163734	chemokine (C-X-C motif) ligand 3
ENSG00000163751	carboxypeptidase A3 (mast cell)
ENSG00000163814	CUB domain containing protein 1
ENSG00000164035	endomucin
ENSG00000164038	Na+/H+ exchanger domain containing 2
ENSG00000164056	sprouty homolog 1, antagonist of FGF signaling (Drosophila)
ENSG00000164099	protease, serine, 12 (neurotrypsin, motopsin)
ENSG00000164161	hedgehog interacting protein
ENSG00000164172	molybdenum cofactor synthesis 2
ENSG00000164176	EGF-like repeats and discoidin I-like domains 3
ENSG00000164197	ring finger protein 180
ENSG00000164220	coagulation factor II (thrombin) receptor-like 2
ENSG00000164253	WD repeat domain 41
ENSG00000164266	serine peptidase inhibitor, Kazal type 1
ENSG00000164283	endothelial cell-specific molecule 1
ENSG00000164291	arylsulfatase family, member K
ENSG00000164330	early B-cell factor 1
ENSG00000164484	transmembrane protein 200A
ENSG00000164506	syntaxin binding protein 5 (tomosyn)
ENSG00000164692	collagen, type I, alpha 2
ENSG00000164761	tumor necrosis factor receptor superfamily, member 11b
ENSG00000164808	KIAA0146
ENSG00000164828	unc-84 homolog A (C. elegans)
ENSG00000164920	odd-skipped related 2 (Drosophila)
ENSG00000164949	GTP binding protein overexpressed in skeletal muscle
ENSG00000165105	RAS and EF-hand domain containing
ENSG00000165124	sushi, von Willebrand factor type A, EGF and pentraxin domain containing 1
ENSG00000165168	cytochrome b-245, beta polypeptide
ENSG00000165272	aquaporin 3 (Gill blood group)
ENSG00000165288	bromodomain and WD repeat domain containing 3
ENSG00000165312	OTU domain containing 1
ENSG00000165325	coiled-coil domain containing 67
ENSG00000165434	phosphoglucomutase 2-like 1
ENSG00000165511	chromosome 10 open reading frame 25
ENSG00000165521	echinoderm microtubule associated protein like 5
ENSG00000165685	chromosome 12 open reading frame 59
ENSG00000165695	chromosome 9 open reading frame 98
ENSG00000165757	KIAA1462
ENSG00000165821	sal-like 2 (Drosophila)
ENSG00000165995	calcium channel, voltage-dependent, beta 2 subunit
ENSG00000166033	HtrA serine peptidase 1
ENSG00000166086	junctional adhesion molecule 3
ENSG00000166147	fibrillin 1
ENSG00000166167	beta-transducin repeat containing
ENSG00000166181	API5-like 1; apoptosis inhibitor 5
ENSG00000166317	synaptopodin 2-like
ENSG00000166341	dachsous 1 (Drosophila)
ENSG00000166396	serpin peptidase inhibitor, clade B (ovalbumin), member 7
ENSG00000166402	tubby homolog (mouse)
ENSG00000166479	thioredoxin-related transmembrane protein 3
ENSG00000166482	microfibrillar-associated protein 4
ENSG00000166582	centromere protein V
ENSG00000166897	extracellular leucine-rich repeat and fibronectin type III domain containing 2
ENSG00000166920	chromosome 15 open reading frame 48
ENSG00000166922	secretogranin V (7B2 protein)
ENSG00000166923	gremlin 1, cysteine knot superfamily, homolog (Xenopus laevis)
ENSG00000166963	microtubule-associated protein 1A
ENSG00000166974	microtubule-associated protein, RP/EB family, member 2
ENSG00000166979	chromosome 21 open reading frame 63
ENSG00000167081	pre-B-cell leukemia homeobox 3
ENSG00000167641	protein phosphatase 1, regulatory (inhibitor) subunit 14A
ENSG00000167772	angiopoietin-like 4
ENSG00000167779	insulin-like growth factor binding protein 6
ENSG00000168066	splicing factor 1
ENSG00000168143	family with sequence similarity 83, member B
ENSG00000168172	hook homolog 3 (Drosophila)
ENSG00000168306	acyl-Coenzyme A oxidase 2, branched chain
ENSG00000168334	xin actin-binding repeat containing 1
ENSG00000168384	major histocompatibility complex, class II, DP alpha 1
ENSG00000168386	filamin A interacting protein 1-like
ENSG00000168405	cytidine monophosphate-N-acetylneuraminic acid hydroxylase (CMP-N-acetylneuraminate monooxygenase) pseudogene
ENSG00000168497	serum deprivation response (phosphatidylserine binding protein)
ENSG00000168542	collagen, type III, alpha 1
ENSG00000168621	glial cell derived neurotrophic factor
ENSG00000168785	tetraspanin 5
ENSG00000168824	DNA segment on chromosome 4 (unique) 234 expressed sequence
ENSG00000168874	atonal homolog 8 (Drosophila)
ENSG00000169047	insulin receptor substrate 1
ENSG00000169083	androgen receptor
ENSG00000169184	meningioma (disrupted in balanced translocation) 1
ENSG00000169213	RAB3B, member RAS oncogene family
ENSG00000169245	chemokine (C-X-C motif) ligand 10
ENSG00000169271	heat shock 27kDa protein 3
ENSG00000169282	potassium voltage-gated channel, shaker-related subfamily, beta member 1
ENSG00000169429	interleukin 8
ENSG00000169442	CD52 molecule
ENSG00000169508	G protein-coupled receptor 183
ENSG00000169604	anthrax toxin receptor 1
ENSG00000169627	bolA homolog 2 (E. coli); bolA homolog 2B (E. coli)
ENSG00000169744	LIM domain binding 2
ENSG00000169896	integrin, alpha M (complement component 3 receptor 3 subunit)
ENSG00000169946	zinc finger protein, multitype 2
ENSG00000170017	hypothetical protein LOC100133690; activated leukocyte cell adhesion molecule
ENSG00000170396	zinc finger protein 804A
ENSG00000170542	serpin peptidase inhibitor, clade B (ovalbumin), member 9
ENSG00000170624	sarcoglycan, delta (35kDa dystrophin-associated glycoprotein)
ENSG00000170848	pregnancy specific beta-1-glycoprotein 6
ENSG00000170891	cytokine-like 1
ENSG00000170954	zinc finger protein 415
ENSG00000170955	protein kinase C, delta binding protein
ENSG00000170961	hyaluronan synthase 2
ENSG00000170962	platelet derived growth factor D
ENSG00000171067	chromosome 11 open reading frame 24
ENSG00000171150	suppressor of cytokine signaling 5
ENSG00000171246	neuronal pentraxin I
ENSG00000171385	potassium voltage-gated channel, Shal-related subfamily, member 3
ENSG00000171408	phosphodiesterase 7B
ENSG00000171451	dermatan sulfate epimerase-like
ENSG00000171476	HOP homeobox
ENSG00000171488	leucine rich repeat containing 8 family, member C
ENSG00000171517	lysophosphatidic acid receptor 3
ENSG00000171560	fibrinogen alpha chain
ENSG00000171840	ninjurin 2
ENSG00000171951	secretogranin II (chromogranin C)
ENSG00000172057	ORM1-like 3 (S. cerevisiae)
ENSG00000172061	leucine rich repeat containing 15
ENSG00000172156	chemokine (C-C motif) ligand 11
ENSG00000172260	neuronal growth regulator 1
ENSG00000172292	LAG1 homolog, ceramide synthase 6
ENSG00000172339	asparagine-linked glycosylation 14 homolog (S. cerevisiae)
ENSG00000172379	aryl-hydrocarbon receptor nuclear translocator 2
ENSG00000172399	myozenin 2
ENSG00000172403	synaptopodin 2
ENSG00000172466	zinc finger protein 24
ENSG00000172572	phosphodiesterase 3A, cGMP-inhibited
ENSG00000172575	RAS guanyl releasing protein 1 (calcium and DAG-regulated)
ENSG00000172638	EGF-containing fibulin-like extracellular matrix protein 2
ENSG00000172716	schlafen family member 11
ENSG00000172935	MAS-related GPR, member F
ENSG00000173114	leucine rich repeat neuronal 3
ENSG00000173141	mitochondrial ribosomal protein 63
ENSG00000173166	Ras association (RalGDS/AF-6) and pleckstrin homology domains 1
ENSG00000173221	glutaredoxin (thioltransferase)
ENSG00000173391	oxidized low density lipoprotein (lectin-like) receptor 1
ENSG00000173436	chromosome 1 open reading frame 151
ENSG00000173451	THAP domain containing, apoptosis associated protein 2
ENSG00000173530	tumor necrosis factor receptor superfamily, member 10d, decoy with truncated death domain
ENSG00000173614	nicotinamide nucleotide adenylyltransferase 1
ENSG00000173641	heat shock 27kDa protein family, member 7 (cardiovascular)
ENSG00000173809	tudor domain containing 12
ENSG00000173926	membrane-associated ring finger (C3HC4) 3
ENSG00000174004	leucine rich repeat containing 33
ENSG00000174136	RGM domain family, member B
ENSG00000174171	ENSG00000174171
ENSG00000174370	chromosome 11 open reading frame 45
ENSG00000174749	chromosome 4 open reading frame 32
ENSG00000175105	zinc finger protein 654
ENSG00000175182	family with sequence similarity 131, member A
ENSG00000175352	nuclear receptor interacting protein 3
ENSG00000175356	signal peptide, CUB domain, EGF-like 2
ENSG00000175414	ADP-ribosylation factor-like 10
ENSG00000175426	proprotein convertase subtilisin/kexin type 1
ENSG00000175538	potassium voltage-gated channel, Isk-related family, member 3
ENSG00000175600	chromosome 7 open reading frame 10
ENSG00000175611	ENSG00000175611
ENSG00000175727	MLX interacting protein
ENSG00000175899	alpha-2-macroglobulin
ENSG00000176222	zinc finger protein 404
ENSG00000176697	brain-derived neurotrophic factor
ENSG00000176840	chromosome 19 open reading frame 30
ENSG00000176907	chromosome 8 open reading frame 4
ENSG00000176945	mucin 20, cell surface associated
ENSG00000176971	fin bud initiation factor homolog (zebrafish)
ENSG00000177096	family with sequence similarity 109, member B
ENSG00000177363	LRRN4 C-terminal like
ENSG00000177374	hypermethylated in cancer 1
ENSG00000177406	hypothetical protein LOC100049716
ENSG00000177409	sterile alpha motif domain containing 9-like
ENSG00000177432	nucleosome assembly protein 1-like 5
ENSG00000177600	ribosomal protein, large, P2 pseudogene 3; ribosomal protein, large, P2
ENSG00000177663	interleukin 17 receptor A
ENSG00000178031	ADAMTS-like 1
ENSG00000178033	family with sequence similarity 26, member E
ENSG00000178104	hypothetical protein LOC100134230; similar to KIAA0454 protein; similar to phosphodiesterase 4D interacting protein isoform 2; phosphodiesterase 4D interacting protein
ENSG00000178177	ligand dependent nuclear receptor corepressor-like
ENSG00000178343	shisa homolog 3 (Xenopus laevis)
ENSG00000178573	v-maf musculoaponeurotic fibrosarcoma oncogene homolog (avian)
ENSG00000178662	cysteine-serine-rich nuclear protein 3
ENSG00000178695	potassium channel tetramerisation domain containing 12
ENSG00000178919	forkhead box E1 (thyroid transcription factor 2)
ENSG00000179029	transmembrane protein 107
ENSG00000179178	transmembrane protein 125
ENSG00000179388	early growth response 3
ENSG00000179630	chromosome 13 open reading frame 31
ENSG00000179674	ADP-ribosylation factor-like 14
ENSG00000179743	hypothetical LOC729614
ENSG00000179761	pipecolic acid oxidase
ENSG00000179981	teashirt zinc finger homeobox 1
ENSG00000180353	hematopoietic cell-specific Lyn substrate 1
ENSG00000180660	mab-21-like 1 (C. elegans)
ENSG00000180914	oxytocin receptor
ENSG00000181104	coagulation factor II (thrombin) receptor
ENSG00000181195	proenkephalin
ENSG00000181634	tumor necrosis factor (ligand) superfamily, member 15
ENSG00000181690	pleiomorphic adenoma gene 1
ENSG00000182004	small nuclear ribonucleoprotein polypeptide E-like 1; small nuclear ribonucleoprotein polypeptide E; similar to hCG23490
ENSG00000182326	complement component 1, s subcomponent
ENSG00000182389	calcium channel, voltage-dependent, beta 4 subunit
ENSG00000182463	teashirt zinc finger homeobox 2
ENSG00000182541	LIM domain kinase 2
ENSG00000182568	SATB homeobox 1
ENSG00000182752	PAPPA antisense RNA (non-protein coding); pregnancy-associated plasma protein A, pappalysin 1
ENSG00000182916	transcription elongation factor A (SII)-like 7
ENSG00000183044	4-aminobutyrate aminotransferase
ENSG00000183336	bolA homolog 2 (E. coli); bolA homolog 2B (E. coli)
ENSG00000183668	pregnancy specific beta-1-glycoprotein 9
ENSG00000183688	hypothetical protein LOC100133632; family with sequence similarity 101, member B
ENSG00000183691	noggin
ENSG00000183715	opioid binding protein/cell adhesion molecule-like
ENSG00000183718	tripartite motif-containing 52
ENSG00000183722	lipoma HMGIC fusion partner
ENSG00000183742	metastasis associated in colon cancer 1
ENSG00000183762	kringle containing transmembrane protein 1
ENSG00000183801	olfactomedin-like 1
ENSG00000183807	family with sequence similarity 162, member B
ENSG00000183844	family with sequence similarity 3, member B
ENSG00000183878	ubiquitously transcribed tetratricopeptide repeat gene, Y-linked
ENSG00000183935	ENSG00000183935
ENSG00000184178	sec1 family domain containing 2
ENSG00000184226	protocadherin 9
ENSG00000184254	aldehyde dehydrogenase 1 family, member A3
ENSG00000184292	tumor-associated calcium signal transducer 2
ENSG00000184378	actin related protein M1
ENSG00000184408	potassium voltage-gated channel, Shal-related subfamily, member 2
ENSG00000184588	phosphodiesterase 4B, cAMP-specific (phosphodiesterase E4 dunce homolog, Drosophila)
ENSG00000184838	proline rich 16
ENSG00000184863	RNA binding motif protein 33
ENSG00000185022	v-maf musculoaponeurotic fibrosarcoma oncogene homolog F (avian)
ENSG00000185088	ribosomal protein S27-like
ENSG00000185112	family with sequence similarity 43, member A
ENSG00000185432	methyltransferase like 7A
ENSG00000185436	interleukin 28 receptor, alpha (interferon, lambda receptor)
ENSG00000185559	delta-like 1 homolog (Drosophila)
ENSG00000185561	TLC domain containing 2
ENSG00000185862	ecotropic viral integration site 2B
ENSG00000186281	hypothetical protein LOC150763; similar to hCG1732629; similar to glycerol-3-phosphate acyltransferase, mitochondrial
ENSG00000186310	nucleosome assembly protein 1-like 3
ENSG00000186318	beta-site APP-cleaving enzyme 1
ENSG00000186340	thrombospondin 2
ENSG00000186462	nucleosome assembly protein 1-like 2
ENSG00000186591	ubiquitin-conjugating enzyme E2H (UBC8 homolog, yeast)
ENSG00000187391	membrane associated guanylate kinase, WW and PDZ domain containing 2
ENSG00000187479	hypothetical protein LOC387763
ENSG00000187555	ubiquitin specific peptidase 7 (herpes virus-associated)
ENSG00000187688	transient receptor potential cation channel, subfamily V, member 2
ENSG00000187699	chromosome 2 open reading frame 88
ENSG00000187800	platelet endothelial aggregation receptor 1
ENSG00000187957	delta/notch-like EGF repeat containing
ENSG00000188581	zinc finger protein 98 (F7175); keratin associated protein 1-1; zinc finger protein 492; zinc finger protein 849 pseudogene
ENSG00000188707	chromosome 7 open reading frame 29
ENSG00000188820	family with sequence similarity 26, member F
ENSG00000188921	protein tyrosine phosphatase-like A domain containing 2
ENSG00000189144	zinc finger protein 573
ENSG00000189184	protocadherin 18
ENSG00000189223	hypothetical LOC654433
ENSG00000189292	family with sequence similarity 150, member B
ENSG00000196132	myelin transcription factor 1
ENSG00000196141	spermatogenesis associated, serine-rich 2-like
ENSG00000196172	zinc finger protein 681
ENSG00000196236	X-prolyl aminopeptidase (aminopeptidase P) 3, putative
ENSG00000196345	zinc finger protein 852; zinc finger protein 167
ENSG00000196371	fucosyltransferase 4 (alpha (1,3) fucosyltransferase, myeloid-specific)
ENSG00000196440	armadillo repeat containing, X-linked 4
ENSG00000196569	laminin, alpha 2
ENSG00000196581	adherens junctions associated protein 1
ENSG00000196605	zinc finger protein 846
ENSG00000196611	matrix metallopeptidase 1 (interstitial collagenase)
ENSG00000196628	transcription factor 4
ENSG00000196653	zinc finger protein 502
ENSG00000196872	chromosome 2 open reading frame 55
ENSG00000197124	zinc finger protein 682
ENSG00000197142	acyl-CoA synthetase long-chain family member 5
ENSG00000197208	solute carrier family 22 (organic cation/ergothioneine transporter), member 4
ENSG00000197217	ectonucleoside triphosphate diphosphohydrolase 4
ENSG00000197329	pellino homolog 1 (Drosophila)
ENSG00000197415	ventricular zone expressed PH domain homolog 1 (zebrafish)
ENSG00000197457	stathmin-like 3
ENSG00000197465	glycophorin E; glycophorin B (MNS blood group)
ENSG00000197467	collagen, type XIII, alpha 1
ENSG00000197530	mindbomb homolog 2 (Drosophila)
ENSG00000197632	serpin peptidase inhibitor, clade B (ovalbumin), member 2
ENSG00000197822	occludin pseudogene; occludin
ENSG00000197826	chromosome 4 open reading frame 22
ENSG00000197857	zinc finger protein 44
ENSG00000197912	spastic paraplegia 7 (pure and complicated autosomal recessive)
ENSG00000197971	myelin basic protein
ENSG00000198108	chondroitin sulfate synthase 3
ENSG00000198121	lysophosphatidic acid receptor 1
ENSG00000198300	paternally expressed 3; PEG3 antisense RNA (non-protein coding); zinc finger, imprinted 2
ENSG00000198301	SDA1 domain containing 1
ENSG00000198363	aspartate beta-hydroxylase
ENSG00000198478	SH3 domain binding glutamic acid-rich protein like 2
ENSG00000198523	phospholamban
ENSG00000198542	integrin, beta-like 1 (with EGF-like repeat domains)
ENSG00000198682	3'-phosphoadenosine 5'-phosphosulfate synthase 2
ENSG00000198692	eukaryotic translation initiation factor 1A, Y-linked
ENSG00000198795	zinc finger protein 521
ENSG00000198862	ring finger protein 160
ENSG00000198873	G protein-coupled receptor kinase 5
ENSG00000198959	transglutaminase 2 (C polypeptide, protein-glutamine-gamma-glutamyltransferase)
ENSG00000203780	fibronectin type III and ankyrin repeat domains 1
ENSG00000203805	phosphatidic acid phosphatase type 2 domain containing 1A
ENSG00000204103	v-maf musculoaponeurotic fibrosarcoma oncogene homolog B (avian)
ENSG00000204262	collagen, type V, alpha 2
ENSG00000204291	collagen, type XV, alpha 1
ENSG00000204359	complement factor B
ENSG00000204789	zinc finger protein 204 pseudogene
ENSG00000204837	keratinocyte growth factor-like protein 2
ENSG00000204899	chromosome 13 open reading frame 37
ENSG00000204941	pregnancy specific beta-1-glycoprotein 5
ENSG00000205268	phosphodiesterase 7A
ENSG00000205683	D4, zinc and double PHD fingers, family 3
ENSG00000205978	KIAA1305
ENSG00000206190	ATPase, class V, type 10A
ENSG00000206291	major histocompatibility complex, class II, DP alpha 1
ENSG00000206538	vestigial like 3 (Drosophila)
ENSG00000207986	hypothetical protein LOC284801; hypothetical LOC649159
ENSG00000211448	deiodinase, iodothyronine, type II
ENSG00000213185	family with sequence similarity 24, member B
ENSG00000213463	synaptojanin 2 binding protein
ENSG00000213693	ENSG00000213693
ENSG00000213694	sphingosine-1-phosphate receptor 3
ENSG00000214226	chromosome 17 open reading frame 67
ENSG00000214548	ENSG00000214548
ENSG00000215218	probable ubiquitin-conjugating enzyme E2 FLJ25076
ENSG00000215386	chromosome 21 open reading frame 34
ENSG00000215440	aminopeptidase-like 1
ENSG00000215595	hypothetical LOC400831
ENSG00000221818	early B-cell factor 2
ENSG00000221826	pregnancy specific beta-1-glycoprotein 3
ENSG00000221852	keratin associated protein 1-5
ENSG00000221923	ENSG00000221923
ENSG00000259938
ENSG00000262552
ENSG00000233608
ENSG00000257923
ENSG00000262418
ENSG00000235505
ENSG00000262615
ENSG00000238197
ENSG00000240747
ENSG00000228223
ENSG00000261862
ENSG00000243570
ENSG00000242221
ENSG00000236177
ENSG00000235844
ENSG00000232859
ENSG00000261713
ENSG00000259666
ENSG00000262886
ENSG00000241253
ENSG00000236013
ENSG00000262655
ENSG00000235652
ENSG00000262102
ENSG00000246695
ENSG00000262635
ENSG00000231672
ENSG00000259642
ENSG00000241644
ENSG00000235927
ENSG00000227811
ENSG00000263238
ENSG00000261321
ENSG00000267279
ENSG00000256642
ENSG00000250722
ENSG00000267254
ENSG00000263313
ENSG00000262275
ENSG00000263932
ENSG00000262808
ENSG00000262909
ENSG00000262175
ENSG00000229685
ENSG00000227357
ENSG00000263309
ENSG00000247157
ENSG00000228495
ENSG00000263699
ENSG00000245105
ENSG00000262260
ENSG00000247828
ENSG00000245680
ENSG00000233101
ENSG00000257028
ENSG00000242516
ENSG00000241549
ENSG00000261371
ENSG00000246430
ENSG00000265969
ENSG00000227826
ENSG00000262406
ENSG00000254535
ENSG00000229645
ENSG00000235194
ENSG00000224103
ENSG00000239754
ENSG00000231021
ENSG00000237697
ENSG00000262811
ENSG00000241534
ENSG00000231924
ENSG00000239474
ENSG00000262029
ENSG00000267228
ENSG00000262929
ENSG00000257315
ENSG00000237765
ENSG00000262329
ENSG00000261258
ENSG00000256950
ENSG00000259330
ENSG00000231389
ENSG00000228163
ENSG00000262523
ENSG00000239332
ENSG00000243649
ENSG00000260807
ENSG00000242629
ENSG00000242335
ENSG00000264872
ENSG00000255145
ENSG00000256043
ENSG00000266177
ENSG00000261986
ENSG00000258289
ENSG00000264708
ENSG00000232995
ENSG00000245958
ENSG00000262739
ENSG00000230082

## Sheet: LEF1up
ENSEMBL_GENE_ID	Gene Name
ENSG00000003756	RNA binding motif protein 5
ENSG00000006468	ets variant 1
ENSG00000025796	SEC63 homolog (S. cerevisiae)
ENSG00000046604	desmoglein 2
ENSG00000046653	glycoprotein M6B
ENSG00000058262	Sec61 alpha 1 subunit (S. cerevisiae)
ENSG00000060718	collagen, type XI, alpha 1
ENSG00000062598	engulfment and cell motility 2
ENSG00000066044	ELAV (embryonic lethal, abnormal vision, Drosophila)-like 1 (Hu antigen R)
ENSG00000067955	core-binding factor, beta subunit
ENSG00000071127	WD repeat domain 1
ENSG00000072415	membrane protein, palmitoylated 5 (MAGUK p55 subfamily member 5)
ENSG00000072736	nuclear factor of activated T-cells, cytoplasmic, calcineurin-dependent 3
ENSG00000072803	F-box and WD repeat domain containing 11
ENSG00000075391	RAS protein activator like 2
ENSG00000077809	general transcription factor II, i; general transcription factor II, i, pseudogene
ENSG00000078699	core-binding factor, runt domain, alpha subunit 2; translocated to, 2
ENSG00000079156	oxysterol binding protein-like 6
ENSG00000079246	X-ray repair complementing defective repair in Chinese hamster cells 5 (double-strand-break rejoining)
ENSG00000079387	SUMO1/sentrin specific peptidase 1
ENSG00000081189	myocyte enhancer factor 2C
ENSG00000082701	glycogen synthase kinase 3 beta
ENSG00000088930	5'-3' exoribonuclease 2
ENSG00000089280	fusion (involved in t(12;16) in malignant liposarcoma)
ENSG00000089597	glucosidase, alpha; neutral AB
ENSG00000090889	kinesin family member 4B; kinesin family member 4A
ENSG00000096433	inositol 1,4,5-triphosphate receptor, type 3
ENSG00000099194	stearoyl-CoA desaturase (delta-9-desaturase)
ENSG00000099204	actin binding LIM protein 1
ENSG00000099942	v-crk sarcoma virus CT10 oncogene homolog (avian)-like
ENSG00000099994	sushi domain containing 2
ENSG00000100201	DEAD (Asp-Glu-Ala-Asp) box polypeptide 17
ENSG00000100526	cyclin-dependent kinase inhibitor 3
ENSG00000101935	Alport syndrome, mental retardation, midface hypoplasia and elliptocytosis chromosomal region gene 1
ENSG00000101938	chordin-like 1
ENSG00000102181	CD99 molecule-like 2
ENSG00000103495	MYC-associated zinc finger protein (purine-binding transcription factor)
ENSG00000104147	Opa interacting protein 5
ENSG00000104341	lysosomal protein transmembrane 4 beta
ENSG00000105855	integrin, beta 8
ENSG00000105976	met proto-oncogene (hepatocyte growth factor receptor)
ENSG00000106049	3-hydroxyisobutyrate dehydrogenase
ENSG00000106462	enhancer of zeste homolog 2 (Drosophila)
ENSG00000108312	upstream binding transcription factor, RNA polymerase I
ENSG00000108518	profilin 1
ENSG00000108953	similar to 14-3-3 protein epsilon (14-3-3E) (Mitochondrial import stimulation factor L subunit) (MSF L); tyrosine 3-monooxygenase/tryptophan 5-monooxygenase activation protein, epsilon polypeptide
ENSG00000109654	tripartite motif-containing 2
ENSG00000110713	nucleoporin 98kDa
ENSG00000111665	cell division cycle associated 3
ENSG00000112319	eyes absent homolog 4 (Drosophila)
ENSG00000112984	kinesin family member 20A
ENSG00000113368	lamin B1
ENSG00000114867	eukaryotic translation initiation factor 4 gamma, 1
ENSG00000115464	ubiquitin specific peptidase 34
ENSG00000115756	hippocalcin-like 1
ENSG00000116001	TIA1 cytotoxic granule-associated RNA binding protein
ENSG00000116191	Ral GEF with PH domain and SH3 binding motif 2
ENSG00000116584	Rho/Rac guanine nucleotide exchange factor (GEF) 2
ENSG00000116688	mitofusin 2
ENSG00000116857	transmembrane protein 9
ENSG00000117713	AT rich interactive domain 1A (SWI-like)
ENSG00000117724	centromere protein F, 350/400ka (mitosin)
ENSG00000118257	neuropilin 2
ENSG00000118432	cannabinoid receptor 1 (brain)
ENSG00000120063	guanine nucleotide binding protein (G protein), alpha 13
ENSG00000120837	nuclear transcription factor Y, beta
ENSG00000122592	homeobox A7
ENSG00000123405	nuclear factor (erythroid-derived 2), 45kDa
ENSG00000125844	ribosome binding protein 1 homolog 180kDa (dog)
ENSG00000127947	protein tyrosine phosphatase, non-receptor type 12
ENSG00000129351	interleukin enhancer binding factor 3, 90kDa
ENSG00000129422	mitochondrial tumor suppressor 1
ENSG00000130227	exportin 7
ENSG00000130522	jun D proto-oncogene
ENSG00000130939	ubiquitination factor E4B (UFD2 homolog, yeast)
ENSG00000131724	interleukin 13 receptor, alpha 1
ENSG00000134243	sortilin 1
ENSG00000134250	Notch homolog 2 (Drosophila)
ENSG00000134769	dystrobrevin, alpha
ENSG00000134954	v-ets erythroblastosis virus E26 oncogene homolog 1 (avian)
ENSG00000135829	DEAH (Asp-Glu-Ala-His) box polypeptide 9
ENSG00000137203	transcription factor AP-2 alpha (activating enhancer binding protein 2 alpha)
ENSG00000137804	nucleolar and spindle associated protein 1
ENSG00000139613	SWI/SNF related, matrix associated, actin dependent regulator of chromatin, subfamily c, member 2
ENSG00000139793	muscleblind-like 2 (Drosophila)
ENSG00000141510	tumor protein p53
ENSG00000142599	arginine-glutamic acid dipeptide (RE) repeats
ENSG00000143756	F-box protein 28
ENSG00000143878	ras homolog gene family, member B
ENSG00000143924	echinoderm microtubule associated protein like 4
ENSG00000144724	protein tyrosine phosphatase, receptor type, G
ENSG00000145362	ankyrin 2, neuronal
ENSG00000145431	platelet derived growth factor C
ENSG00000145632	polo-like kinase 2 (Drosophila)
ENSG00000146267	chromosome 6 open reading frame 168
ENSG00000147140	non-POU domain containing, octamer-binding
ENSG00000148180	gelsolin (amyloidosis, Finnish type)
ENSG00000149177	protein tyrosine phosphatase, receptor type, J
ENSG00000151012	solute carrier family 7, (cationic amino acid transporter, y+ system) member 11
ENSG00000151892	GDNF family receptor alpha 1
ENSG00000152601	muscleblind-like (Drosophila)
ENSG00000155130	myristoylated alanine-rich protein kinase C substrate
ENSG00000155363	Mov10, Moloney leukemia virus 10, homolog (mouse)
ENSG00000155380	solute carrier family 16, member 1 (monocarboxylic acid transporter 1)
ENSG00000156599	zinc finger, DHHC-type containing 5
ENSG00000158769	F11 receptor
ENSG00000159388	BTG family, member 2
ENSG00000162733	discoidin domain receptor tyrosine kinase 2
ENSG00000163486	SLIT-ROBO Rho GTPase activating protein 2
ENSG00000163599	cytotoxic T-lymphocyte-associated protein 4
ENSG00000164093	paired-like homeodomain 2
ENSG00000164292	Rho-related BTB domain containing 3
ENSG00000164548	transformer 2 alpha homolog (Drosophila)
ENSG00000164683	hairy/enhancer-of-split related with YRPW motif 1
ENSG00000164924	tyrosine 3-monooxygenase/tryptophan 5-monooxygenase activation protein, zeta polypeptide
ENSG00000164985	PC4 and SFRS1 interacting protein 1
ENSG00000165410	cofilin 2 (muscle)
ENSG00000166128	RAB8B, member RAS oncogene family
ENSG00000166226	chaperonin containing TCP1, subunit 2 (beta)
ENSG00000166508	minichromosome maintenance complex component 7
ENSG00000167325	ribonucleotide reductase M1
ENSG00000168209	DNA-damage-inducible transcript 4
ENSG00000168615	ADAM metallopeptidase domain 9 (meltrin gamma)
ENSG00000168906	methionine adenosyltransferase II, alpha
ENSG00000170166	homeobox D4
ENSG00000170365	SMAD family member 1
ENSG00000170852	kelch repeat and BTB (POZ) domain containing 2
ENSG00000171004	heparan sulfate 6-O-sulfotransferase 2
ENSG00000171552	BCL2-like 1
ENSG00000172432	GTP binding protein 2
ENSG00000173020	adrenergic, beta, receptor kinase 1
ENSG00000173473	SWI/SNF related, matrix associated, actin dependent regulator of chromatin, subfamily c, member 1
ENSG00000173757	signal transducer and activator of transcription 5B
ENSG00000175305	cyclin E2
ENSG00000175582	RAB6C, member RAS oncogene family; RAB6A, member RAS oncogene family; hypothetical LOC100130819; RAB6C-like
ENSG00000175832	ets variant 4
ENSG00000179456	zinc finger protein 238
ENSG00000179604	CDC42 effector protein (Rho GTPase binding) 4
ENSG00000182809	cysteine-rich protein 2
ENSG00000183856	IQ motif containing GTPase activating protein 3
ENSG00000184117	nipsnap homolog 1 (C. elegans)
ENSG00000184349	ephrin-A5
ENSG00000186591	ubiquitin-conjugating enzyme E2H (UBC8 homolog, yeast)
ENSG00000189266	proline-rich nuclear receptor coactivator 2; similar to hCG1728885
ENSG00000196730	death-associated protein kinase 1
ENSG00000196781	similar to transducin-like enhancer of split 1 (E(sp1) homolog, Drosophila); transducin-like enhancer of split 1 (E(sp1) homolog, Drosophila)
ENSG00000198231	DEAD (Asp-Glu-Ala-Asp) box polypeptide 42
ENSG00000198363	aspartate beta-hydroxylase
ENSG00000198373	WW domain containing E3 ubiquitin protein ligase 2
ENSG00000198839	zinc finger protein 277
ENSG00000203624	mitochondrial ribosomal protein S18B
ENSG00000205268	phosphodiesterase 7A
ENSG00000221978	cyclin L2; chemokine (C-C motif) receptor 6

## Sheet: SP1up
ENSEMBL_GENE_ID	Gene Name
ENSG00000004975	dishevelled, dsh homolog 2 (Drosophila)
ENSG00000006468	ets variant 1
ENSG00000011426	anillin, actin binding protein
ENSG00000012048	breast cancer 1, early onset
ENSG00000021300	pleckstrin homology domain containing, family B (evectins) member 1
ENSG00000025796	SEC63 homolog (S. cerevisiae)
ENSG00000046604	desmoglein 2
ENSG00000046653	glycoprotein M6B
ENSG00000047410	translocated promoter region (to activated MET oncogene)
ENSG00000055950	mitochondrial ribosomal protein L43
ENSG00000062598	engulfment and cell motility 2
ENSG00000063046	similar to eukaryotic translation initiation factor 4H; eukaryotic translation initiation factor 4B
ENSG00000067560	ras homolog gene family, member A
ENSG00000067955	core-binding factor, beta subunit
ENSG00000068323	transcription factor binding to IGHM enhancer 3
ENSG00000069329	hypothetical protein LOC100133770; vacuolar protein sorting 35 homolog (S. cerevisiae)
ENSG00000070669	asparagine synthetase
ENSG00000072415	membrane protein, palmitoylated 5 (MAGUK p55 subfamily member 5)
ENSG00000072803	F-box and WD repeat domain containing 11
ENSG00000075391	RAS protein activator like 2
ENSG00000077809	general transcription factor II, i; general transcription factor II, i, pseudogene
ENSG00000079246	X-ray repair complementing defective repair in Chinese hamster cells 5 (double-strand-break rejoining)
ENSG00000079387	SUMO1/sentrin specific peptidase 1
ENSG00000080815	presenilin 1
ENSG00000081189	myocyte enhancer factor 2C
ENSG00000082701	glycogen synthase kinase 3 beta
ENSG00000082898	exportin 1 (CRM1 homolog, yeast)
ENSG00000084234	amyloid beta (A4) precursor-like protein 2
ENSG00000088038	CCR4-NOT transcription complex, subunit 3
ENSG00000088930	5'-3' exoribonuclease 2
ENSG00000089280	fusion (involved in t(12;16) in malignant liposarcoma)
ENSG00000089597	glucosidase, alpha; neutral AB
ENSG00000090857	pyruvate dehydrogenase phosphatase regulatory subunit
ENSG00000092201	suppressor of Ty 16 homolog (S. cerevisiae); suppressor of Ty 16 homolog (S. cerevisiae) pseudogene
ENSG00000094916	chromobox homolog 5 (HP1 alpha homolog, Drosophila)
ENSG00000099622	cold inducible RNA binding protein
ENSG00000099968	BCL2-like 13 (apoptosis facilitator)
ENSG00000099994	sushi domain containing 2
ENSG00000100097	lectin, galactoside-binding, soluble, 1
ENSG00000100227	polymerase (DNA-directed), delta interacting protein 3
ENSG00000101856	progesterone receptor membrane component 1
ENSG00000101935	Alport syndrome, mental retardation, midface hypoplasia and elliptocytosis chromosomal region gene 1
ENSG00000101938	chordin-like 1
ENSG00000102103	polyglutamine binding protein 1
ENSG00000102554	Kruppel-like factor 5 (intestinal)
ENSG00000103495	MYC-associated zinc finger protein (purine-binding transcription factor)
ENSG00000104067	tight junction protein 1 (zona occludens 1)
ENSG00000104147	Opa interacting protein 5
ENSG00000104980	translocase of inner mitochondrial membrane 44 homolog (yeast)
ENSG00000105048	troponin T type 1 (skeletal, slow)
ENSG00000105656	elongation factor RNA polymerase II
ENSG00000105855	integrin, beta 8
ENSG00000106299	Wiskott-Aldrich syndrome-like
ENSG00000106462	enhancer of zeste homolog 2 (Drosophila)
ENSG00000106554	coiled-coil-helix-coiled-coil-helix domain containing 3
ENSG00000108312	upstream binding transcription factor, RNA polymerase I
ENSG00000108518	profilin 1
ENSG00000108582	carboxypeptidase D
ENSG00000108846	ATP-binding cassette, sub-family C (CFTR/MRP), member 3
ENSG00000108861	dual specificity phosphatase 3
ENSG00000108953	similar to 14-3-3 protein epsilon (14-3-3E) (Mitochondrial import stimulation factor L subunit) (MSF L); tyrosine 3-monooxygenase/tryptophan 5-monooxygenase activation protein, epsilon polypeptide
ENSG00000110711	aryl hydrocarbon receptor interacting protein
ENSG00000110713	nucleoporin 98kDa
ENSG00000111602	timeless homolog (Drosophila)
ENSG00000111665	cell division cycle associated 3
ENSG00000112319	eyes absent homolog 4 (Drosophila)
ENSG00000112640	protein phosphatase 2, regulatory subunit B', delta isoform
ENSG00000112992	nicotinamide nucleotide transhydrogenase
ENSG00000114279	fibroblast growth factor 12
ENSG00000114867	eukaryotic translation initiation factor 4 gamma, 1
ENSG00000115419	glutaminase
ENSG00000115966	activating transcription factor 2
ENSG00000116678	leptin receptor
ENSG00000116874	tryptophanyl tRNA synthetase 2, mitochondrial
ENSG00000118257	neuropilin 2
ENSG00000118260	cAMP responsive element binding protein 1
ENSG00000120802	thymopoietin
ENSG00000122585	neuropeptide Y
ENSG00000123374	cyclin-dependent kinase 2
ENSG00000124222	syntaxin 16
ENSG00000124571	exportin 5
ENSG00000124783	signal sequence receptor, alpha
ENSG00000125648	solute carrier family 25 (mitochondrial carrier; phosphate carrier), member 23
ENSG00000125844	ribosome binding protein 1 homolog 180kDa (dog)
ENSG00000127022	calnexin
ENSG00000127947	protein tyrosine phosphatase, non-receptor type 12
ENSG00000128595	calumenin
ENSG00000128915	NMDA receptor regulated 2
ENSG00000129351	interleukin enhancer binding factor 3, 90kDa
ENSG00000130522	jun D proto-oncogene
ENSG00000130702	laminin, alpha 5
ENSG00000130741	eukaryotic translation initiation factor 2, subunit 3 gamma, 52kDa
ENSG00000130939	ubiquitination factor E4B (UFD2 homolog, yeast)
ENSG00000131724	interleukin 13 receptor, alpha 1
ENSG00000131747	topoisomerase (DNA) II alpha 170kDa
ENSG00000132122	spermatogenesis associated 6
ENSG00000132507	eukaryotic translation initiation factor 5A; eukaryotic translation initiation factor 5A-like 1
ENSG00000132589	flotillin 2
ENSG00000132670	protein tyrosine phosphatase, receptor type, A
ENSG00000133789	SWAP switching B-cell complex 70kDa subunit
ENSG00000134352	interleukin 6 signal transducer (gp130, oncostatin M receptor)
ENSG00000135341	mitogen-activated protein kinase kinase kinase 7
ENSG00000135829	DEAH (Asp-Glu-Ala-His) box polypeptide 9
ENSG00000136492	BRCA1 interacting protein C-terminal helicase 1
ENSG00000137497	nuclear mitotic apparatus protein 1
ENSG00000137804	nucleolar and spindle associated protein 1
ENSG00000137845	ADAM metallopeptidase domain 10
ENSG00000138757	GTPase activating protein (SH3 domain) binding protein 2
ENSG00000139352	achaete-scute complex homolog 1 (Drosophila)
ENSG00000140284	solute carrier family 27 (fatty acid transporter), member 2
ENSG00000140396	nuclear receptor coactivator 2
ENSG00000140575	IQ motif containing GTPase activating protein 1
ENSG00000141510	tumor protein p53
ENSG00000141556	tubulin folding cofactor D
ENSG00000141738	growth factor receptor-bound protein 7
ENSG00000142784	WD and tetratricopeptide repeats 1
ENSG00000142945	kinesin family member 2C
ENSG00000143258	ubiquitin specific peptidase 21
ENSG00000143376	sorting nexin family member 27
ENSG00000143420	endosulfine alpha
ENSG00000143442	pogo transposable element with ZNF domain
ENSG00000143924	echinoderm microtubule associated protein like 4
ENSG00000144381	heat shock 60kDa protein 1 (chaperonin) pseudogene 5; heat shock 60kDa protein 1 (chaperonin) pseudogene 6; heat shock 60kDa protein 1 (chaperonin) pseudogene 1; heat shock 60kDa protein 1 (chaperonin) pseudogene 4; heat shock 60kDa protein 1 (chaperonin)
ENSG00000144645	oxysterol binding protein-like 10
ENSG00000145623	oncostatin M receptor
ENSG00000145632	polo-like kinase 2 (Drosophila)
ENSG00000147471	proline synthetase co-transcribed homolog (bacterial)
ENSG00000147509	regulator of G-protein signaling 20
ENSG00000148341	SH3-domain GRB2-like endophilin B2
ENSG00000148356	leucine rich repeat and sterile alpha motif containing 1
ENSG00000149294	neural cell adhesion molecule 1
ENSG00000151892	GDNF family receptor alpha 1
ENSG00000152518	zinc finger protein 36, C3H type-like 2
ENSG00000154358	obscurin, cytoskeletal calmodulin and titin-interacting RhoGEF
ENSG00000155130	myristoylated alanine-rich protein kinase C substrate
ENSG00000155380	solute carrier family 16, member 1 (monocarboxylic acid transporter 1)
ENSG00000156017	chromosome 9 open reading frame 41
ENSG00000156599	zinc finger, DHHC-type containing 5
ENSG00000160633	scaffold attachment factor B
ENSG00000161013	mannosyl (alpha-1,3-)-glycoprotein beta-1,4-N-acetylglucosaminyltransferase, isozyme B
ENSG00000162227	TAF6-like RNA polymerase II, p300/CBP-associated factor (PCAF)-associated factor, 65kDa
ENSG00000163347	claudin 1
ENSG00000163349	homeodomain interacting protein kinase 1
ENSG00000164093	paired-like homeodomain 2
ENSG00000164144	ADP-ribosylation factor interacting protein 1
ENSG00000164548	transformer 2 alpha homolog (Drosophila)
ENSG00000164924	tyrosine 3-monooxygenase/tryptophan 5-monooxygenase activation protein, zeta polypeptide
ENSG00000164985	PC4 and SFRS1 interacting protein 1
ENSG00000165410	cofilin 2 (muscle)
ENSG00000165916	proteasome (prosome, macropain) 26S subunit, ATPase, 3
ENSG00000166197	nucleolar and coiled-body phosphoprotein 1
ENSG00000166226	chaperonin containing TCP1, subunit 2 (beta)
ENSG00000166508	minichromosome maintenance complex component 7
ENSG00000166851	polo-like kinase 1 (Drosophila)
ENSG00000166949	SMAD family member 3
ENSG00000167325	ribonucleotide reductase M1
ENSG00000167977	potassium channel tetramerisation domain containing 5
ENSG00000168243	guanine nucleotide binding protein (G protein), gamma 4
ENSG00000168906	methionine adenosyltransferase II, alpha
ENSG00000170166	homeobox D4
ENSG00000170606	heat shock 70kDa protein 4
ENSG00000170734	polymerase (DNA directed), eta
ENSG00000171552	BCL2-like 1
ENSG00000172201	inhibitor of DNA binding 4, dominant negative helix-loop-helix protein
ENSG00000172432	GTP binding protein 2
ENSG00000172660	TAF15 RNA polymerase II, TATA box binding protein (TBP)-associated factor, 68kDa
ENSG00000172850	LSM2 homolog, U6 small nuclear RNA associated (S. cerevisiae)
ENSG00000173757	signal transducer and activator of transcription 5B
ENSG00000174371	exonuclease 1
ENSG00000175582	RAB6C, member RAS oncogene family; RAB6A, member RAS oncogene family; hypothetical LOC100130819; RAB6C-like
ENSG00000175832	ets variant 4
ENSG00000176974	serine hydroxymethyltransferase 1 (soluble)
ENSG00000177731	flightless I homolog (Drosophila)
ENSG00000179604	CDC42 effector protein (Rho GTPase binding) 4
ENSG00000183283	DAZ associated protein 2
ENSG00000183454	glutamate receptor, ionotropic, N-methyl D-aspartate 2A
ENSG00000184349	ephrin-A5
ENSG00000185104	Fas (TNFRSF6) associated factor 1
ENSG00000185591	Sp1 transcription factor
ENSG00000185875	threonine synthase-like 1 (S. cerevisiae)
ENSG00000186001	leucine-rich repeats and calponin homology (CH) domain containing 3
ENSG00000186951	peroxisome proliferator-activated receptor alpha
ENSG00000196367	transformation/transcription domain-associated protein
ENSG00000196924	filamin A, alpha (actin binding protein 280)
ENSG00000197565	collagen, type IV, alpha 6
ENSG00000198231	DEAD (Asp-Glu-Ala-Asp) box polypeptide 42
ENSG00000198252	serine/threonine/tyrosine interacting protein
ENSG00000198839	zinc finger protein 277
ENSG00000198915	RasGEF domain family, member 1A
ENSG00000204673	AKT1 substrate 1 (proline-rich)
ENSG00000205758	crystallin, zeta (quinone reductase)-like 1
ENSG00000206289	retinoid X receptor, beta
ENSG00000213672	NCK interacting protein with SH3 domain

## Sheet: FOXO4down
ENSEMBL_GENE_ID	Gene Name
ENSG00000003096	kelch-like 13 (Drosophila)
ENSG00000004799	pyruvate dehydrogenase kinase, isozyme 4
ENSG00000006016	cytokine receptor-like factor 1
ENSG00000011465	decorin
ENSG00000016082	ISL LIM homeobox 1
ENSG00000017427	insulin-like growth factor 1 (somatomedin C)
ENSG00000040933	inositol polyphosphate-4-phosphatase, type I, 107kDa
ENSG00000043462	lymphocyte cytosolic protein 2 (SH2 domain containing leukocyte protein of 76kDa)
ENSG00000049618	AT rich interactive domain 1B (SWI1-like)
ENSG00000058085	laminin, gamma 2
ENSG00000064692	synuclein, alpha interacting protein
ENSG00000065534	myosin light chain kinase
ENSG00000067798	neuron navigator 3; similar to neuron navigator 3
ENSG00000069188	sidekick homolog 2 (chicken)
ENSG00000069667	RAR-related orphan receptor A
ENSG00000073803	mitogen-activated protein kinase kinase kinase 13
ENSG00000080503	SWI/SNF related, matrix associated, actin dependent regulator of chromatin, subfamily a, member 2
ENSG00000080561	midline 2
ENSG00000086991	NADPH oxidase 4
ENSG00000087460	GNAS complex locus
ENSG00000095794	cAMP responsive element modulator
ENSG00000096696	desmoplakin
ENSG00000100201	DEAD (Asp-Glu-Ala-Asp) box polypeptide 17
ENSG00000100811	YY1 transcription factor
ENSG00000101384	jagged 1 (Alagille syndrome)
ENSG00000102547	calcium binding protein 39-like
ENSG00000102678	fibroblast growth factor 9 (glia-activating factor)
ENSG00000102755	fms-related tyrosine kinase 1 (vascular endothelial growth factor/vascular permeability factor receptor)
ENSG00000104435	stathmin-like 2
ENSG00000105887	myotrophin; leucine zipper protein 6
ENSG00000105894	pleiotrophin
ENSG00000106069	chimerin (chimaerin) 2
ENSG00000107562	chemokine (C-X-C motif) ligand 12 (stromal cell-derived factor 1)
ENSG00000108244	keratin 23 (histone deacetylase inducible)
ENSG00000108551	RAS, dexamethasone-induced 1
ENSG00000108854	SMAD specific E3 ubiquitin protein ligase 2
ENSG00000108932	solute carrier family 16, member 6 (monocarboxylic acid transporter 7); similar to solute carrier family 16, member 6
ENSG00000111424	vitamin D (1,25- dihydroxyvitamin D3) receptor
ENSG00000112425	epilepsy, progressive myoclonus type 2A, Lafora disease (laforin)
ENSG00000112531	quaking homolog, KH domain RNA binding (mouse)
ENSG00000112769	laminin, alpha 4
ENSG00000112964	growth hormone receptor
ENSG00000113083	lysyl oxidase
ENSG00000113361	cadherin 6, type 2, K-cadherin (fetal kidney)
ENSG00000113430	iroquois homeobox 4
ENSG00000113739	stanniocalcin 2
ENSG00000114251	wingless-type MMTV integration site family, member 5A
ENSG00000114423	Cas-Br-M (murine) ecotropic retroviral transforming sequence b
ENSG00000114450	guanine nucleotide binding protein (G protein), beta polypeptide 4
ENSG00000115252	phosphodiesterase 1A, calmodulin-dependent
ENSG00000115380	EGF-containing fibulin-like extracellular matrix protein 1
ENSG00000115414	fibronectin 1
ENSG00000115738	inhibitor of DNA binding 2, dominant negative helix-loop-helix protein
ENSG00000116132	paired related homeobox 1
ENSG00000116667	chromosome 1 open reading frame 21
ENSG00000117586	tumor necrosis factor (ligand) superfamily, member 4
ENSG00000118482	PHD finger protein 3
ENSG00000118526	transcription factor 21
ENSG00000119508	nuclear receptor subfamily 4, group A, member 3
ENSG00000119547	one cut homeobox 2
ENSG00000120075	homeobox B5
ENSG00000120156	TEK tyrosine kinase, endothelial
ENSG00000120594	plexin domain containing 2
ENSG00000120738	early growth response 1
ENSG00000122641	inhibin, beta A
ENSG00000123358	nuclear receptor subfamily 4, group A, member 1
ENSG00000123572	Nik related kinase
ENSG00000124496	transcriptional regulating factor 1
ENSG00000124782	ras responsive element binding protein 1
ENSG00000125741	optic atrophy 3 (autosomal recessive, with chorea and spastic paraplegia)
ENSG00000127241	mannan-binding lectin serine peptidase 1 (C4/C2 activating component of Ra-reactive factor)
ENSG00000128606	leucine rich repeat containing 17
ENSG00000128918	aldehyde dehydrogenase 1 family, member A2
ENSG00000129048	chemokine (C-C motif) receptor-like 1
ENSG00000129757	cyclin-dependent kinase inhibitor 1C (p57, Kip2)
ENSG00000130176	calponin 1, basic, smooth muscle
ENSG00000131435	PDZ and LIM domain 4
ENSG00000131759	retinoic acid receptor, alpha
ENSG00000132475	H3 histone, family 3B (H3.3B); H3 histone, family 3A pseudogene; H3 histone, family 3A; similar to H3 histone, family 3B; similar to histone H3.3B
ENSG00000133048	chitinase 3-like 1 (cartilage glycoprotein-39)
ENSG00000133107	transient receptor potential cation channel, subfamily C, member 4
ENSG00000133121	StAR-related lipid transfer (START) domain containing 13
ENSG00000133169	brain expressed, X-linked 1
ENSG00000133639	B-cell translocation gene 1, anti-proliferative
ENSG00000134121	cell adhesion molecule with homology to L1CAM (close homolog of L1)
ENSG00000134363	follistatin
ENSG00000134531	epithelial membrane protein 1
ENSG00000134594	RAB33A, member RAS oncogene family
ENSG00000134853	platelet-derived growth factor receptor, alpha polypeptide
ENSG00000134986	chromosome 5 open reading frame 13
ENSG00000135111	T-box 3
ENSG00000135218	CD36 molecule (thrombospondin receptor)
ENSG00000136960	ectonucleotide pyrophosphatase/phosphodiesterase 2
ENSG00000137501	synaptotagmin-like 2
ENSG00000138449	solute carrier family 40 (iron-regulated transporter), member 1
ENSG00000138670	RasGEF domain family, member 1B
ENSG00000138829	fibrillin 2
ENSG00000140285	hypothetical LOC100132771; fibroblast growth factor 7 (keratinocyte growth factor); fibroblast growth factor 7 pseudogene 2
ENSG00000140937	cadherin 11, type 2, OB-cadherin (osteoblast)
ENSG00000141052	myocardin
ENSG00000143196	dermatopontin
ENSG00000143387	cathepsin K
ENSG00000146021	kelch-like 3 (Drosophila)
ENSG00000146072	tumor necrosis factor receptor superfamily, member 21
ENSG00000146122	dishevelled associated activator of morphogenesis 2
ENSG00000146197	signal peptide, CUB domain, EGF-like 3
ENSG00000147251	dedicator of cytokinesis 11
ENSG00000148848	ADAM metallopeptidase domain 12
ENSG00000151150	ankyrin 3, node of Ranvier (ankyrin G)
ENSG00000151322	neuronal PAS domain protein 3
ENSG00000151702	Friend leukemia virus integration 1
ENSG00000153234	nuclear receptor subfamily 4, group A, member 2
ENSG00000153904	dimethylarginine dimethylaminohydrolase 1
ENSG00000153956	calcium channel, voltage-dependent, alpha 2/delta subunit 1
ENSG00000154188	angiopoietin 1
ENSG00000155760	frizzled homolog 7 (Drosophila)
ENSG00000157557	v-ets erythroblastosis virus E26 oncogene homolog 2 (avian)
ENSG00000158636	chromosome 11 open reading frame 30
ENSG00000161791	formin-like 3
ENSG00000162599	nuclear factor I/A
ENSG00000162630	UDP-Gal:betaGlcNAc beta 1,3-galactosyltransferase, polypeptide 2
ENSG00000163041	H3 histone, family 3B (H3.3B); H3 histone, family 3A pseudogene; H3 histone, family 3A; similar to H3 histone, family 3B; similar to histone H3.3B
ENSG00000163430	follistatin-like 1
ENSG00000163618	Ca++-dependent secretion activator
ENSG00000164035	endomucin
ENSG00000164161	hedgehog interacting protein
ENSG00000164283	endothelial cell-specific molecule 1
ENSG00000166979	chromosome 21 open reading frame 63
ENSG00000167081	pre-B-cell leukemia homeobox 3
ENSG00000167779	insulin-like growth factor binding protein 6
ENSG00000168874	atonal homolog 8 (Drosophila)
ENSG00000169047	insulin receptor substrate 1
ENSG00000169744	LIM domain binding 2
ENSG00000169946	zinc finger protein, multitype 2
ENSG00000170961	hyaluronan synthase 2
ENSG00000170962	platelet derived growth factor D
ENSG00000171246	neuronal pentraxin I
ENSG00000171560	fibrinogen alpha chain
ENSG00000172057	ORM1-like 3 (S. cerevisiae)
ENSG00000172466	zinc finger protein 24
ENSG00000172935	MAS-related GPR, member F
ENSG00000173114	leucine rich repeat neuronal 3
ENSG00000173221	glutaredoxin (thioltransferase)
ENSG00000176697	brain-derived neurotrophic factor
ENSG00000177432	nucleosome assembly protein 1-like 5
ENSG00000178573	v-maf musculoaponeurotic fibrosarcoma oncogene homolog (avian)
ENSG00000180660	mab-21-like 1 (C. elegans)
ENSG00000181195	proenkephalin
ENSG00000181690	pleiomorphic adenoma gene 1
ENSG00000182541	LIM domain kinase 2
ENSG00000182568	SATB homeobox 1
ENSG00000182752	PAPPA antisense RNA (non-protein coding); pregnancy-associated plasma protein A, pappalysin 1
ENSG00000183715	opioid binding protein/cell adhesion molecule-like
ENSG00000183762	kringle containing transmembrane protein 1
ENSG00000185022	v-maf musculoaponeurotic fibrosarcoma oncogene homolog F (avian)
ENSG00000186591	ubiquitin-conjugating enzyme E2H (UBC8 homolog, yeast)
ENSG00000187957	delta/notch-like EGF repeat containing
ENSG00000188707	chromosome 7 open reading frame 29
ENSG00000189184	protocadherin 18
ENSG00000196628	transcription factor 4
ENSG00000198523	phospholamban
ENSG00000198795	zinc finger protein 521
ENSG00000198873	G protein-coupled receptor kinase 5
ENSG00000205268	phosphodiesterase 7A
ENSG00000221818	early B-cell factor 2

## Sheet: ConsensusDown
ENSEMBL_GENE_ID	Gene Name
ENSG00000000971	complement factor H
ENSG00000003436	tissue factor pathway inhibitor (lipoprotein-associated coagulation inhibitor)
ENSG00000004399	plexin D1
ENSG00000004776	heat shock protein, alpha-crystallin-related, B6
ENSG00000005243	coatomer protein complex, subunit zeta 2
ENSG00000011201	Kallmann syndrome 1 sequence
ENSG00000011465	decorin
ENSG00000013016	EH-domain containing 3
ENSG00000013619	mastermind-like domain containing 1
ENSG00000020181	G protein-coupled receptor 124
ENSG00000026103	Fas (TNF receptor superfamily, member 6)
ENSG00000050165	dickkopf homolog 3 (Xenopus laevis)
ENSG00000059804	solute carrier family 2 (facilitated glucose transporter), member 3
ENSG00000060718	collagen, type XI, alpha 1
ENSG00000065308	translocation associated membrane protein 2
ENSG00000070404	follistatin-like 3 (secreted glycoprotein)
ENSG00000071282	LIM and cysteine-rich domains 1
ENSG00000071575	tribbles homolog 2 (Drosophila)
ENSG00000072952	murine retrovirus integration site 1 homolog
ENSG00000074181	Notch homolog 3 (Drosophila)
ENSG00000077380	similar to dynein cytoplasmic 1 intermediate chain 2; dynein, cytoplasmic 1, intermediate chain 2
ENSG00000078098	fibroblast activation protein, alpha
ENSG00000079150	FK506 binding protein 7
ENSG00000082482	potassium channel, subfamily K, member 2
ENSG00000087116	ADAM metallopeptidase with thrombospondin type 1 motif, 2
ENSG00000087303	nidogen 2 (osteonidogen)
ENSG00000089472	hephaestin
ENSG00000091986	coiled-coil domain containing 80
ENSG00000096696	desmoplakin
ENSG00000099139	proprotein convertase subtilisin/kexin type 5
ENSG00000100100	phosphoinositide-3-kinase interacting protein 1
ENSG00000100234	TIMP metallopeptidase inhibitor 3
ENSG00000100968	nuclear factor of activated T-cells, cytoplasmic, calcineurin-dependent 4
ENSG00000101004	ninein-like
ENSG00000102359	sushi-repeat-containing protein, X-linked 2
ENSG00000102678	fibroblast growth factor 9 (glia-activating factor)
ENSG00000102802	chromosome 13 open reading frame 33
ENSG00000103227	lipase maturation factor 1
ENSG00000103241	forkhead box F1
ENSG00000103888	KIAA1199
ENSG00000104361	NIPA-like domain containing 2
ENSG00000104368	plasminogen activator, tissue
ENSG00000104388	RAB2A, member RAS oncogene family
ENSG00000104415	WNT1 inducible signaling pathway protein 1
ENSG00000104870	Fc fragment of IgG, receptor, transporter, alpha
ENSG00000105472	C-type lectin domain family 11, member A
ENSG00000105559	pleckstrin homology domain containing, family A (phosphoinositide binding specific) member 4
ENSG00000105894	pleiotrophin
ENSG00000106004	homeobox A5
ENSG00000106034	chromosome 7 open reading frame 58
ENSG00000106484	mesoderm specific transcript homolog (mouse)
ENSG00000107317	prostaglandin D2 synthase, hematopoietic; prostaglandin D2 synthase 21kDa (brain)
ENSG00000107562	chemokine (C-X-C motif) ligand 12 (stromal cell-derived factor 1)
ENSG00000107731	unc-5 homolog B (C. elegans)
ENSG00000107796	actin, alpha 2, smooth muscle, aorta
ENSG00000107984	dickkopf homolog 1 (Xenopus laevis)
ENSG00000108187	phenazine biosynthesis-like protein domain containing
ENSG00000108551	RAS, dexamethasone-induced 1
ENSG00000108691	chemokine (C-C motif) ligand 2
ENSG00000108821	collagen, type I, alpha 1
ENSG00000108950	family with sequence similarity 20, member A
ENSG00000109743	bone marrow stromal cell antigen 1
ENSG00000109762	sorting nexin 25
ENSG00000111341	matrix Gla protein
ENSG00000111799	collagen, type XII, alpha 1
ENSG00000113070	heparin-binding EGF-like growth factor
ENSG00000113083	lysyl oxidase
ENSG00000113140	secreted protein, acidic, cysteine-rich (osteonectin)
ENSG00000113273	arylsulfatase B
ENSG00000113578	fibroblast growth factor 1 (acidic)
ENSG00000113732	ATPase, H+ transporting, lysosomal 9kDa, V0 subunit e1
ENSG00000113739	stanniocalcin 2
ENSG00000114853	zinc finger and BTB domain containing 47
ENSG00000115414	fibronectin 1
ENSG00000115461	insulin-like growth factor binding protein 5
ENSG00000115648	melanophilin
ENSG00000115828	glutaminyl-peptide cyclotransferase
ENSG00000116132	paired related homeobox 1
ENSG00000116157	glutathione peroxidase 7
ENSG00000116962	nidogen 1
ENSG00000117122	microfibrillar-associated protein 2
ENSG00000117152	regulator of G-protein signaling 4
ENSG00000117594	hydroxysteroid (11-beta) dehydrogenase 1
ENSG00000118292	chromosome 1 open reading frame 54
ENSG00000119138	Kruppel-like factor 9
ENSG00000119938	protein phosphatase 1, regulatory (inhibitor) subunit 3C
ENSG00000120594	plexin domain containing 2
ENSG00000120738	early growth response 1
ENSG00000120820	glycosyltransferase 8 domain containing 2
ENSG00000122176	fibromodulin
ENSG00000122641	inhibin, beta A
ENSG00000122707	reversion-inducing-cysteine-rich protein with kazal motifs
ENSG00000122786	caldesmon 1
ENSG00000123096	sarcospan (Kras oncogene-associated gene)
ENSG00000123342	matrix metallopeptidase 19
ENSG00000125844	ribosome binding protein 1 homolog 180kDa (dog)
ENSG00000126785	ras homolog gene family, member J
ENSG00000129824	ribosomal protein S4, Y-linked 1
ENSG00000130176	calponin 1, basic, smooth muscle
ENSG00000130635	collagen, type V, alpha 1
ENSG00000131016	A kinase (PRKA) anchor protein 12
ENSG00000131089	Cdc42 guanine nucleotide exchange factor (GEF) 9; hypothetical protein LOC100134381
ENSG00000131378	raftlin, lipid raft linker 1
ENSG00000131435	PDZ and LIM domain 4
ENSG00000131634	transmembrane protein 204
ENSG00000132329	receptor (G protein-coupled) activity modifying protein 1
ENSG00000132386	serpin peptidase inhibitor, clade F (alpha-2 antiplasmin, pigment epithelium derived factor), member 1
ENSG00000132840	betaine-homocysteine methyltransferase 2
ENSG00000133048	chitinase 3-like 1 (cartilage glycoprotein-39)
ENSG00000133110	periostin, osteoblast specific factor
ENSG00000133639	B-cell translocation gene 1, anti-proliferative
ENSG00000133687	transmembrane and tetratricopeptide repeat containing 1
ENSG00000134153	chromosome 15 open reading frame 24
ENSG00000134202	glutathione S-transferase mu 3 (brain)
ENSG00000134363	follistatin
ENSG00000134531	epithelial membrane protein 1
ENSG00000134575	acid phosphatase 2, lysosomal
ENSG00000134627	piwi-like 4 (Drosophila)
ENSG00000134851	transmembrane protein 165
ENSG00000134853	platelet-derived growth factor receptor, alpha polypeptide
ENSG00000135272	MyoD family inhibitor domain containing
ENSG00000135362	proline rich 5 like
ENSG00000135919	serpin peptidase inhibitor, clade E (nexin, plasminogen activator inhibitor type 1), member 2
ENSG00000136153	LIM domain 7
ENSG00000136244	interleukin 6 (interferon, beta 2)
ENSG00000136826	Kruppel-like factor 4 (gut)
ENSG00000137463	chromosome 4 open reading frame 49
ENSG00000137507	leucine rich repeat containing 32
ENSG00000137573	sulfatase 1
ENSG00000137801	thrombospondin 1
ENSG00000137809	integrin, alpha 11
ENSG00000138639	Rho GTPase activating protein 24
ENSG00000138675	fibroblast growth factor 5
ENSG00000138758	septin 11
ENSG00000139278	GLI pathogenesis-related 1
ENSG00000139329	lumican
ENSG00000139567	activin A receptor type II-like 1
ENSG00000139679	purinergic receptor P2Y, G-protein coupled, 5
ENSG00000140285	hypothetical LOC100132771; fibroblast growth factor 7 (keratinocyte growth factor); fibroblast growth factor 7 pseudogene 2
ENSG00000140937	cadherin 11, type 2, OB-cadherin (osteoblast)
ENSG00000140945	cadherin 13, H-cadherin (heart)
ENSG00000141753	insulin-like growth factor binding protein 4
ENSG00000141756	FK506 binding protein 10, 65 kDa
ENSG00000142552	reticulocalbin 3, EF-hand calcium binding domain
ENSG00000143341	hemicentin 1
ENSG00000143387	cathepsin K
ENSG00000144677	CTD (carboxy-terminal domain, RNA polymerase II, polypeptide A) small phosphatase-like
ENSG00000144802	nuclear factor of kappa light polypeptide gene enhancer in B-cells inhibitor, zeta
ENSG00000146197	signal peptide, CUB domain, EGF-like 3
ENSG00000147027	transmembrane protein 47
ENSG00000147535	phosphatidic acid phosphatase type 2 domain containing 1B
ENSG00000148848	ADAM metallopeptidase domain 12
ENSG00000149090	peptidase domain containing associated with muscle regeneration 1
ENSG00000149131	serpin peptidase inhibitor, clade G (C1 inhibitor), member 1
ENSG00000149380	prolyl 4-hydroxylase, alpha polypeptide III
ENSG00000149591	transgelin
ENSG00000150630	vascular endothelial growth factor C
ENSG00000153246	phospholipase A2 receptor 1, 180kDa
ENSG00000153904	dimethylarginine dimethylaminohydrolase 1
ENSG00000154096	Thy-1 cell surface antigen
ENSG00000154447	SH3 domain containing ring finger 1
ENSG00000154734	ADAM metallopeptidase with thrombospondin type 1 motif, 1
ENSG00000155324	GRAM domain containing 3
ENSG00000155760	frizzled homolog 7 (Drosophila)
ENSG00000155792	DEP domain containing 6
ENSG00000156265	chromosome 21 open reading frame 7
ENSG00000157227	matrix metallopeptidase 14 (membrane-inserted)
ENSG00000157613	cAMP responsive element binding protein 3-like 1
ENSG00000161281	cytochrome c oxidase subunit VIIa polypeptide 1 (muscle)
ENSG00000161381	plexin domain containing 1
ENSG00000161791	formin-like 3
ENSG00000162520	syncoilin, intermediate filament protein
ENSG00000162614	nexilin (F actin binding protein)
ENSG00000162944	raftlin family member 2
ENSG00000163297	anthrax toxin receptor 2
ENSG00000163328	G protein-coupled receptor 155
ENSG00000163359	collagen, type VI, alpha 3
ENSG00000163430	follistatin-like 1
ENSG00000163431	leiomodin 1 (smooth muscle)
ENSG00000164099	protease, serine, 12 (neurotrypsin, motopsin)
ENSG00000164176	EGF-like repeats and discoidin I-like domains 3
ENSG00000164330	early B-cell factor 1
ENSG00000164484	transmembrane protein 200A
ENSG00000164692	collagen, type I, alpha 2
ENSG00000164761	tumor necrosis factor receptor superfamily, member 11b
ENSG00000164920	odd-skipped related 2 (Drosophila)
ENSG00000164949	GTP binding protein overexpressed in skeletal muscle
ENSG00000165124	sushi, von Willebrand factor type A, EGF and pentraxin domain containing 1
ENSG00000165312	OTU domain containing 1
ENSG00000165757	KIAA1462
ENSG00000166033	HtrA serine peptidase 1
ENSG00000166086	junctional adhesion molecule 3
ENSG00000166147	fibrillin 1
ENSG00000166482	microfibrillar-associated protein 4
ENSG00000166963	microtubule-associated protein 1A
ENSG00000166979	chromosome 21 open reading frame 63
ENSG00000167641	protein phosphatase 1, regulatory (inhibitor) subunit 14A
ENSG00000167779	insulin-like growth factor binding protein 6
ENSG00000168306	acyl-Coenzyme A oxidase 2, branched chain
ENSG00000168542	collagen, type III, alpha 1
ENSG00000169213	RAB3B, member RAS oncogene family
ENSG00000169604	anthrax toxin receptor 1
ENSG00000169744	LIM domain binding 2
ENSG00000170955	protein kinase C, delta binding protein
ENSG00000171067	chromosome 11 open reading frame 24
ENSG00000172057	ORM1-like 3 (S. cerevisiae)
ENSG00000172260	neuronal growth regulator 1
ENSG00000172403	synaptopodin 2
ENSG00000172638	EGF-containing fibulin-like extracellular matrix protein 2
ENSG00000172935	MAS-related GPR, member F
ENSG00000173530	tumor necrosis factor receptor superfamily, member 10d, decoy with truncated death domain
ENSG00000173641	heat shock 27kDa protein family, member 7 (cardiovascular)
ENSG00000175356	signal peptide, CUB domain, EGF-like 2
ENSG00000175600	chromosome 7 open reading frame 10
ENSG00000175899	alpha-2-macroglobulin
ENSG00000176697	brain-derived neurotrophic factor
ENSG00000176971	fin bud initiation factor homolog (zebrafish)
ENSG00000177096	family with sequence similarity 109, member B
ENSG00000177363	LRRN4 C-terminal like
ENSG00000177374	hypermethylated in cancer 1
ENSG00000178033	family with sequence similarity 26, member E
ENSG00000179388	early growth response 3
ENSG00000182326	complement component 1, s subcomponent
ENSG00000182752	PAPPA antisense RNA (non-protein coding); pregnancy-associated plasma protein A, pappalysin 1
ENSG00000183722	lipoma HMGIC fusion partner
ENSG00000183801	olfactomedin-like 1
ENSG00000184378	actin related protein M1
ENSG00000184838	proline rich 16
ENSG00000185022	v-maf musculoaponeurotic fibrosarcoma oncogene homolog F (avian)
ENSG00000185088	ribosomal protein S27-like
ENSG00000185112	family with sequence similarity 43, member A
ENSG00000186310	nucleosome assembly protein 1-like 3
ENSG00000186318	beta-site APP-cleaving enzyme 1
ENSG00000186340	thrombospondin 2
ENSG00000187479	hypothetical protein LOC387763
ENSG00000187688	transient receptor potential cation channel, subfamily V, member 2
ENSG00000187800	platelet endothelial aggregation receptor 1
ENSG00000188921	protein tyrosine phosphatase-like A domain containing 2
ENSG00000189184	protocadherin 18
ENSG00000196141	spermatogenesis associated, serine-rich 2-like
ENSG00000196569	laminin, alpha 2
ENSG00000196605	zinc finger protein 846
ENSG00000197530	mindbomb homolog 2 (Drosophila)
ENSG00000198108	chondroitin sulfate synthase 3
ENSG00000198121	lysophosphatidic acid receptor 1
ENSG00000198542	integrin, beta-like 1 (with EGF-like repeat domains)
ENSG00000198682	3'-phosphoadenosine 5'-phosphosulfate synthase 2
ENSG00000198959	transglutaminase 2 (C polypeptide, protein-glutamine-gamma-glutamyltransferase)
ENSG00000203780	fibronectin type III and ankyrin repeat domains 1
ENSG00000204262	collagen, type V, alpha 2
ENSG00000204291	collagen, type XV, alpha 1
ENSG00000205978	KIAA1305
ENSG00000206190	ATPase, class V, type 10A
ENSG00000221923	ENSG00000221923
ENSG00000267228
ENSG00000233608
ENSG00000239332
ENSG00000241644
ENSG00000232859
ENSG00000250722

## Sheet: FOXO4up
ENSEMBL_GENE_ID	Gene Name
ENSG00000003756	RNA binding motif protein 5
ENSG00000006468	ets variant 1
ENSG00000011405	phosphoinositide-3-kinase, class 2, alpha polypeptide
ENSG00000047410	translocated promoter region (to activated MET oncogene)
ENSG00000067955	core-binding factor, beta subunit
ENSG00000069011	paired-like homeodomain 1
ENSG00000072736	nuclear factor of activated T-cells, cytoplasmic, calcineurin-dependent 3
ENSG00000075651	phospholipase D1, phosphatidylcholine-specific
ENSG00000078699	core-binding factor, runt domain, alpha subunit 2; translocated to, 2
ENSG00000080815	presenilin 1
ENSG00000081189	myocyte enhancer factor 2C
ENSG00000084234	amyloid beta (A4) precursor-like protein 2
ENSG00000089280	fusion (involved in t(12;16) in malignant liposarcoma)
ENSG00000090857	pyruvate dehydrogenase phosphatase regulatory subunit
ENSG00000092445	TYRO3 protein tyrosine kinase
ENSG00000096433	inositol 1,4,5-triphosphate receptor, type 3
ENSG00000099204	actin binding LIM protein 1
ENSG00000099260	palmdelphin
ENSG00000100201	DEAD (Asp-Glu-Ala-Asp) box polypeptide 17
ENSG00000101856	progesterone receptor membrane component 1
ENSG00000101938	chordin-like 1
ENSG00000102554	Kruppel-like factor 5 (intestinal)
ENSG00000104067	tight junction protein 1 (zona occludens 1)
ENSG00000105655	inositol-3-phosphate synthase 1
ENSG00000105855	integrin, beta 8
ENSG00000106049	3-hydroxyisobutyrate dehydrogenase
ENSG00000106066	carboxypeptidase, vitellogenic-like
ENSG00000106541	anterior gradient homolog 2 (Xenopus laevis)
ENSG00000109685	Wolf-Hirschhorn syndrome candidate 1
ENSG00000112414	G protein-coupled receptor 126
ENSG00000112984	kinesin family member 20A
ENSG00000112992	nicotinamide nucleotide transhydrogenase
ENSG00000113240	CDC-like kinase 4
ENSG00000114279	fibroblast growth factor 12
ENSG00000114867	eukaryotic translation initiation factor 4 gamma, 1
ENSG00000115756	hippocalcin-like 1
ENSG00000116044	nuclear factor (erythroid-derived 2)-like 2
ENSG00000116191	Ral GEF with PH domain and SH3 binding motif 2
ENSG00000117289	thioredoxin interacting protein
ENSG00000118257	neuropilin 2
ENSG00000118432	cannabinoid receptor 1 (brain)
ENSG00000123374	cyclin-dependent kinase 2
ENSG00000124217	molybdenum cofactor synthesis 3
ENSG00000124222	syntaxin 16
ENSG00000127947	protein tyrosine phosphatase, non-receptor type 12
ENSG00000128050	phosphoribosylaminoimidazole carboxylase, phosphoribosylaminoimidazole succinocarboxamide synthetase
ENSG00000129351	interleukin enhancer binding factor 3, 90kDa
ENSG00000129682	fibroblast growth factor 13
ENSG00000130227	exportin 7
ENSG00000130939	ubiquitination factor E4B (UFD2 homolog, yeast)
ENSG00000131724	interleukin 13 receptor, alpha 1
ENSG00000132470	integrin, beta 4
ENSG00000134243	sortilin 1
ENSG00000134352	interleukin 6 signal transducer (gp130, oncostatin M receptor)
ENSG00000134769	dystrobrevin, alpha
ENSG00000134954	v-ets erythroblastosis virus E26 oncogene homolog 1 (avian)
ENSG00000135677	glucosamine (N-acetyl)-6-sulfatase
ENSG00000136492	BRCA1 interacting protein C-terminal helicase 1
ENSG00000137203	transcription factor AP-2 alpha (activating enhancer binding protein 2 alpha)
ENSG00000138594	tropomodulin 3 (ubiquitous)
ENSG00000138757	GTPase activating protein (SH3 domain) binding protein 2
ENSG00000139793	muscleblind-like 2 (Drosophila)
ENSG00000141510	tumor protein p53
ENSG00000141738	growth factor receptor-bound protein 7
ENSG00000143127	integrin, alpha 10
ENSG00000143878	ras homolog gene family, member B
ENSG00000145012	LIM domain containing preferred translocation partner in lipoma
ENSG00000145216	FIP1 like 1 (S. cerevisiae)
ENSG00000145358	DNA-damage-inducible transcript 4-like
ENSG00000147509	regulator of G-protein signaling 20
ENSG00000149294	neural cell adhesion molecule 1
ENSG00000151012	solute carrier family 7, (cationic amino acid transporter, y+ system) member 11
ENSG00000151892	GDNF family receptor alpha 1
ENSG00000152601	muscleblind-like (Drosophila)
ENSG00000153714	chromosome 9 open reading frame 150
ENSG00000154553	PDZ and LIM domain 3
ENSG00000155130	myristoylated alanine-rich protein kinase C substrate
ENSG00000158769	F11 receptor
ENSG00000159388	BTG family, member 2
ENSG00000161013	mannosyl (alpha-1,3-)-glycoprotein beta-1,4-N-acetylglucosaminyltransferase, isozyme B
ENSG00000163599	cytotoxic T-lymphocyte-associated protein 4
ENSG00000163681	sarcolemma associated protein
ENSG00000164093	paired-like homeodomain 2
ENSG00000164104	high-mobility group box 2
ENSG00000164144	ADP-ribosylation factor interacting protein 1
ENSG00000164329	PAP associated domain containing 4
ENSG00000164683	hairy/enhancer-of-split related with YRPW motif 1
ENSG00000164754	RAD21 homolog (S. pombe)
ENSG00000165410	cofilin 2 (muscle)
ENSG00000166508	minichromosome maintenance complex component 7
ENSG00000166949	SMAD family member 3
ENSG00000168209	DNA-damage-inducible transcript 4
ENSG00000168906	methionine adenosyltransferase II, alpha
ENSG00000170365	SMAD family member 1
ENSG00000170852	kelch repeat and BTB (POZ) domain containing 2
ENSG00000171004	heparan sulfate 6-O-sulfotransferase 2
ENSG00000171453	polymerase (RNA) I polypeptide C, 30kDa
ENSG00000172201	inhibitor of DNA binding 4, dominant negative helix-loop-helix protein
ENSG00000172432	GTP binding protein 2
ENSG00000172466	zinc finger protein 24
ENSG00000173757	signal transducer and activator of transcription 5B
ENSG00000175582	RAB6C, member RAS oncogene family; RAB6A, member RAS oncogene family; hypothetical LOC100130819; RAB6C-like
ENSG00000175832	ets variant 4
ENSG00000179262	RAD23 homolog A (S. cerevisiae)
ENSG00000179456	zinc finger protein 238
ENSG00000182809	cysteine-rich protein 2
ENSG00000183605	sideroflexin 4
ENSG00000183840	G protein-coupled receptor 39
ENSG00000184564	SLIT and NTRK-like family, member 6
ENSG00000185591	Sp1 transcription factor
ENSG00000185728	YTH domain family, member 3
ENSG00000186591	ubiquitin-conjugating enzyme E2H (UBC8 homolog, yeast)
ENSG00000196712	neurofibromin 1
ENSG00000196781	similar to transducin-like enhancer of split 1 (E(sp1) homolog, Drosophila); transducin-like enhancer of split 1 (E(sp1) homolog, Drosophila)
ENSG00000197565	collagen, type IV, alpha 6
ENSG00000198839	zinc finger protein 277
ENSG00000203624	mitochondrial ribosomal protein S18B
ENSG00000204673	AKT1 substrate 1 (proline-rich)
ENSG00000205268	phosphodiesterase 7A
ENSG00000206289	retinoid X receptor, beta

## Sheet: LEF1down
ENSEMBL_GENE_ID	Gene Name
ENSG00000004399	plexin D1
ENSG00000004848	aristaless related homeobox
ENSG00000005249	protein kinase, cAMP-dependent, regulatory, type II, beta
ENSG00000006016	cytokine receptor-like factor 1
ENSG00000011465	decorin
ENSG00000016082	ISL LIM homeobox 1
ENSG00000020181	G protein-coupled receptor 124
ENSG00000040933	inositol polyphosphate-4-phosphatase, type I, 107kDa
ENSG00000054282	serologically defined colon cancer antigen 8
ENSG00000055163	cytoplasmic FMR1 interacting protein 2
ENSG00000060718	collagen, type XI, alpha 1
ENSG00000064692	synuclein, alpha interacting protein
ENSG00000067798	neuron navigator 3; similar to neuron navigator 3
ENSG00000069667	RAR-related orphan receptor A
ENSG00000070831	cell division cycle 42 (GTP binding protein, 25kDa); cell division cycle 42 pseudogene 2
ENSG00000071575	tribbles homolog 2 (Drosophila)
ENSG00000072952	murine retrovirus integration site 1 homolog
ENSG00000073803	mitogen-activated protein kinase kinase kinase 13
ENSG00000074047	GLI family zinc finger 2
ENSG00000074181	Notch homolog 3 (Drosophila)
ENSG00000074266	embryonic ectoderm development
ENSG00000078098	fibroblast activation protein, alpha
ENSG00000080503	SWI/SNF related, matrix associated, actin dependent regulator of chromatin, subfamily a, member 2
ENSG00000080573	collagen, type V, alpha 3
ENSG00000085224	alpha thalassemia/mental retardation syndrome X-linked (RAD54 homolog, S. cerevisiae)
ENSG00000087303	nidogen 2 (osteonidogen)
ENSG00000091039	oxysterol binding protein-like 8
ENSG00000091513	transferrin
ENSG00000092068	solute carrier family 7 (cationic amino acid transporter, y+ system), member 8
ENSG00000092148	HECT domain containing 1
ENSG00000095794	cAMP responsive element modulator
ENSG00000100201	DEAD (Asp-Glu-Ala-Asp) box polypeptide 17
ENSG00000100968	nuclear factor of activated T-cells, cytoplasmic, calcineurin-dependent 4
ENSG00000101384	jagged 1 (Alagille syndrome)
ENSG00000101745	ankyrin repeat domain 12
ENSG00000102524	tumor necrosis factor (ligand) superfamily, member 13b
ENSG00000102547	calcium binding protein 39-like
ENSG00000102678	fibroblast growth factor 9 (glia-activating factor)
ENSG00000104435	stathmin-like 2
ENSG00000106004	homeobox A5
ENSG00000106069	chimerin (chimaerin) 2
ENSG00000106733	chromosome 9 open reading frame 95
ENSG00000107984	dickkopf homolog 1 (Xenopus laevis)
ENSG00000108244	keratin 23 (histone deacetylase inducible)
ENSG00000111799	collagen, type XII, alpha 1
ENSG00000112769	laminin, alpha 4
ENSG00000113083	lysyl oxidase
ENSG00000113361	cadherin 6, type 2, K-cadherin (fetal kidney)
ENSG00000113594	leukemia inhibitory factor receptor alpha
ENSG00000113739	stanniocalcin 2
ENSG00000115252	phosphodiesterase 1A, calmodulin-dependent
ENSG00000115318	lysyl oxidase-like 3
ENSG00000115919	kynureninase (L-kynurenine hydrolase)
ENSG00000116132	paired related homeobox 1
ENSG00000116711	phospholipase A2, group IVA (cytosolic, calcium-dependent)
ENSG00000117122	microfibrillar-associated protein 2
ENSG00000117594	hydroxysteroid (11-beta) dehydrogenase 1
ENSG00000118526	transcription factor 21
ENSG00000119508	nuclear receptor subfamily 4, group A, member 3
ENSG00000119547	one cut homeobox 2
ENSG00000119919	NK2 transcription factor related, locus 3 (Drosophila)
ENSG00000120075	homeobox B5
ENSG00000120616	enhancer of polycomb homolog 1 (Drosophila)
ENSG00000120833	suppressor of cytokine signaling 2
ENSG00000122176	fibromodulin
ENSG00000122641	inhibin, beta A
ENSG00000122707	reversion-inducing-cysteine-rich protein with kazal motifs
ENSG00000122786	caldesmon 1
ENSG00000123572	Nik related kinase
ENSG00000123700	potassium inwardly-rectifying channel, subfamily J, member 2
ENSG00000124406	ATPase, aminophospholipid transporter (APLT), class I, type 8A, member 1
ENSG00000125675	glutamate receptor, ionotrophic, AMPA 3
ENSG00000125844	ribosome binding protein 1 homolog 180kDa (dog)
ENSG00000127241	mannan-binding lectin serine peptidase 1 (C4/C2 activating component of Ra-reactive factor)
ENSG00000128606	leucine rich repeat containing 17
ENSG00000128872	tropomodulin 2 (neuronal)
ENSG00000129757	cyclin-dependent kinase inhibitor 1C (p57, Kip2)
ENSG00000130635	collagen, type V, alpha 1
ENSG00000130649	cytochrome P450, family 2, subfamily E, polypeptide 1
ENSG00000131016	A kinase (PRKA) anchor protein 12
ENSG00000131668	BARX homeobox 1
ENSG00000131759	retinoic acid receptor, alpha
ENSG00000132475	H3 histone, family 3B (H3.3B); H3 histone, family 3A pseudogene; H3 histone, family 3A; similar to H3 histone, family 3B; similar to histone H3.3B
ENSG00000132639	synaptosomal-associated protein, 25kDa
ENSG00000133026	myosin, heavy chain 10, non-muscle
ENSG00000133107	transient receptor potential cation channel, subfamily C, member 4
ENSG00000133805	adenosine monophosphate deaminase (isoform E)
ENSG00000134121	cell adhesion molecule with homology to L1CAM (close homolog of L1)
ENSG00000134363	follistatin
ENSG00000134531	epithelial membrane protein 1
ENSG00000134594	RAB33A, member RAS oncogene family
ENSG00000134853	platelet-derived growth factor receptor, alpha polypeptide
ENSG00000134986	chromosome 5 open reading frame 13
ENSG00000135111	T-box 3
ENSG00000136153	LIM domain 7
ENSG00000136244	interleukin 6 (interferon, beta 2)
ENSG00000136960	ectonucleotide pyrophosphatase/phosphodiesterase 2
ENSG00000137273	forkhead box F2
ENSG00000137501	synaptotagmin-like 2
ENSG00000137573	sulfatase 1
ENSG00000137726	FXYD domain containing ion transport regulator 6
ENSG00000138061	cytochrome P450, family 1, subfamily B, polypeptide 1
ENSG00000138639	Rho GTPase activating protein 24
ENSG00000138670	RasGEF domain family, member 1B
ENSG00000138772	annexin A3
ENSG00000140937	cadherin 11, type 2, OB-cadherin (osteoblast)
ENSG00000140945	cadherin 13, H-cadherin (heart)
ENSG00000145321	group-specific component (vitamin D binding protein)
ENSG00000145423	secreted frizzled-related protein 2
ENSG00000145555	myosin X
ENSG00000146072	tumor necrosis factor receptor superfamily, member 21
ENSG00000146197	signal peptide, CUB domain, EGF-like 3
ENSG00000147251	dedicator of cytokinesis 11
ENSG00000148848	ADAM metallopeptidase domain 12
ENSG00000149269	p21 protein (Cdc42/Rac)-activated kinase 1
ENSG00000149575	sodium channel, voltage-gated, type II, beta
ENSG00000151150	ankyrin 3, node of Ranvier (ankyrin G)
ENSG00000151388	ADAM metallopeptidase with thrombospondin type 1 motif, 12
ENSG00000153002	carboxypeptidase B1 (tissue)
ENSG00000153234	nuclear receptor subfamily 4, group A, member 2
ENSG00000153815	c-Maf-inducing protein
ENSG00000153956	calcium channel, voltage-dependent, alpha 2/delta subunit 1
ENSG00000154122	ankylosis, progressive homolog (mouse)
ENSG00000154188	angiopoietin 1
ENSG00000154645	chondrolectin
ENSG00000155011	dickkopf homolog 2 (Xenopus laevis)
ENSG00000155760	frizzled homolog 7 (Drosophila)
ENSG00000156103	matrix metallopeptidase 16 (membrane-inserted)
ENSG00000157214	six transmembrane epithelial antigen of the prostate 2
ENSG00000157227	matrix metallopeptidase 14 (membrane-inserted)
ENSG00000157404	similar to Mast/stem cell growth factor receptor precursor (SCFR) (Proto-oncogene tyrosine-protein kinase Kit) (c-kit) (CD117 antigen); v-kit Hardy-Zuckerman 4 feline sarcoma viral oncogene homolog
ENSG00000157764	v-raf murine sarcoma viral oncogene homolog B1
ENSG00000159212	chloride intracellular channel 6
ENSG00000162614	nexilin (F actin binding protein)
ENSG00000162630	UDP-Gal:betaGlcNAc beta 1,3-galactosyltransferase, polypeptide 2
ENSG00000163618	Ca++-dependent secretion activator
ENSG00000164283	endothelial cell-specific molecule 1
ENSG00000165821	sal-like 2 (Drosophila)
ENSG00000165995	calcium channel, voltage-dependent, beta 2 subunit
ENSG00000166086	junctional adhesion molecule 3
ENSG00000166167	beta-transducin repeat containing
ENSG00000166317	synaptopodin 2-like
ENSG00000167081	pre-B-cell leukemia homeobox 3
ENSG00000167779	insulin-like growth factor binding protein 6
ENSG00000168066	splicing factor 1
ENSG00000168172	hook homolog 3 (Drosophila)
ENSG00000168497	serum deprivation response (phosphatidylserine binding protein)
ENSG00000168621	glial cell derived neurotrophic factor
ENSG00000168874	atonal homolog 8 (Drosophila)
ENSG00000169083	androgen receptor
ENSG00000169184	meningioma (disrupted in balanced translocation) 1
ENSG00000169744	LIM domain binding 2
ENSG00000169896	integrin, alpha M (complement component 3 receptor 3 subunit)
ENSG00000169946	zinc finger protein, multitype 2
ENSG00000170017	hypothetical protein LOC100133690; activated leukocyte cell adhesion molecule
ENSG00000170624	sarcoglycan, delta (35kDa dystrophin-associated glycoprotein)
ENSG00000170961	hyaluronan synthase 2
ENSG00000171150	suppressor of cytokine signaling 5
ENSG00000171840	ninjurin 2
ENSG00000171951	secretogranin II (chromogranin C)
ENSG00000172057	ORM1-like 3 (S. cerevisiae)
ENSG00000173114	leucine rich repeat neuronal 3
ENSG00000173166	Ras association (RalGDS/AF-6) and pleckstrin homology domains 1
ENSG00000173221	glutaredoxin (thioltransferase)
ENSG00000175352	nuclear receptor interacting protein 3
ENSG00000175356	signal peptide, CUB domain, EGF-like 2
ENSG00000175426	proprotein convertase subtilisin/kexin type 1
ENSG00000175899	alpha-2-macroglobulin
ENSG00000176697	brain-derived neurotrophic factor
ENSG00000178031	ADAMTS-like 1
ENSG00000178573	v-maf musculoaponeurotic fibrosarcoma oncogene homolog (avian)
ENSG00000178695	potassium channel tetramerisation domain containing 12
ENSG00000179388	early growth response 3
ENSG00000179761	pipecolic acid oxidase
ENSG00000180660	mab-21-like 1 (C. elegans)
ENSG00000181104	coagulation factor II (thrombin) receptor
ENSG00000181690	pleiomorphic adenoma gene 1
ENSG00000182541	LIM domain kinase 2
ENSG00000182568	SATB homeobox 1
ENSG00000183691	noggin
ENSG00000183715	opioid binding protein/cell adhesion molecule-like
ENSG00000183762	kringle containing transmembrane protein 1
ENSG00000183878	ubiquitously transcribed tetratricopeptide repeat gene, Y-linked
ENSG00000184226	protocadherin 9
ENSG00000184292	tumor-associated calcium signal transducer 2
ENSG00000184408	potassium voltage-gated channel, Shal-related subfamily, member 2
ENSG00000185022	v-maf musculoaponeurotic fibrosarcoma oncogene homolog F (avian)
ENSG00000186318	beta-site APP-cleaving enzyme 1
ENSG00000186591	ubiquitin-conjugating enzyme E2H (UBC8 homolog, yeast)
ENSG00000189184	protocadherin 18
ENSG00000196132	myelin transcription factor 1
ENSG00000196628	transcription factor 4
ENSG00000197142	acyl-CoA synthetase long-chain family member 5
ENSG00000197457	stathmin-like 3
ENSG00000197467	collagen, type XIII, alpha 1
ENSG00000197971	myelin basic protein
ENSG00000198363	aspartate beta-hydroxylase
ENSG00000198795	zinc finger protein 521
ENSG00000198873	G protein-coupled receptor kinase 5
ENSG00000204103	v-maf musculoaponeurotic fibrosarcoma oncogene homolog B (avian)
ENSG00000204291	collagen, type XV, alpha 1
ENSG00000205268	phosphodiesterase 7A
ENSG00000205683	D4, zinc and double PHD fingers, family 3
ENSG00000211448	deiodinase, iodothyronine, type II
ENSG00000221818	early B-cell factor 2

## Sheet: NFATdown
ENSEMBL_GENE_ID	Gene Name
ENSG00000003096	kelch-like 13 (Drosophila)
ENSG00000004799	pyruvate dehydrogenase kinase, isozyme 4
ENSG00000011198	abhydrolase domain containing 5
ENSG00000011465	decorin
ENSG00000017427	insulin-like growth factor 1 (somatomedin C)
ENSG00000034152	mitogen-activated protein kinase kinase 3
ENSG00000049618	AT rich interactive domain 1B (SWI1-like)
ENSG00000055163	cytoplasmic FMR1 interacting protein 2
ENSG00000055732	mucolipin 3
ENSG00000064692	synuclein, alpha interacting protein
ENSG00000067048	DEAD (Asp-Glu-Ala-Asp) box polypeptide 3, Y-linked
ENSG00000067798	neuron navigator 3; similar to neuron navigator 3
ENSG00000069667	RAR-related orphan receptor A
ENSG00000071575	tribbles homolog 2 (Drosophila)
ENSG00000077943	integrin, alpha 8
ENSG00000078053	amphiphysin
ENSG00000078098	fibroblast activation protein, alpha
ENSG00000080503	SWI/SNF related, matrix associated, actin dependent regulator of chromatin, subfamily a, member 2
ENSG00000080561	midline 2
ENSG00000087116	ADAM metallopeptidase with thrombospondin type 1 motif, 2
ENSG00000087460	GNAS complex locus
ENSG00000090104	regulator of G-protein signaling 1
ENSG00000092068	solute carrier family 7 (cationic amino acid transporter, y+ system), member 8
ENSG00000095752	interleukin 11
ENSG00000095794	cAMP responsive element modulator
ENSG00000099139	proprotein convertase subtilisin/kexin type 5
ENSG00000100201	DEAD (Asp-Glu-Ala-Asp) box polypeptide 17
ENSG00000100968	nuclear factor of activated T-cells, cytoplasmic, calcineurin-dependent 4
ENSG00000101096	nuclear factor of activated T-cells, cytoplasmic, calcineurin-dependent 2
ENSG00000101384	jagged 1 (Alagille syndrome)
ENSG00000102362	synaptotagmin-like 4
ENSG00000102547	calcium binding protein 39-like
ENSG00000104435	stathmin-like 2
ENSG00000106004	homeobox A5
ENSG00000106819	asporin
ENSG00000108691	chemokine (C-C motif) ligand 2
ENSG00000108854	SMAD specific E3 ubiquitin protein ligase 2
ENSG00000108932	solute carrier family 16, member 6 (monocarboxylic acid transporter 7); similar to solute carrier family 16, member 6
ENSG00000109472	carboxypeptidase E
ENSG00000109762	sorting nexin 25
ENSG00000111341	matrix Gla protein
ENSG00000111799	collagen, type XII, alpha 1
ENSG00000113083	lysyl oxidase
ENSG00000113361	cadherin 6, type 2, K-cadherin (fetal kidney)
ENSG00000113739	stanniocalcin 2
ENSG00000114251	wingless-type MMTV integration site family, member 5A
ENSG00000115306	spectrin, beta, non-erythrocytic 1
ENSG00000115414	fibronectin 1
ENSG00000115461	insulin-like growth factor binding protein 5
ENSG00000115738	inhibitor of DNA binding 2, dominant negative helix-loop-helix protein
ENSG00000115919	kynureninase (L-kynurenine hydrolase)
ENSG00000116132	paired related homeobox 1
ENSG00000116667	chromosome 1 open reading frame 21
ENSG00000116690	proteoglycan 4
ENSG00000116741	regulator of G-protein signaling 2, 24kDa
ENSG00000117594	hydroxysteroid (11-beta) dehydrogenase 1
ENSG00000117643	mannosidase, alpha, class 1C, member 1
ENSG00000119508	nuclear receptor subfamily 4, group A, member 3
ENSG00000120616	enhancer of polycomb homolog 1 (Drosophila)
ENSG00000120833	suppressor of cytokine signaling 2
ENSG00000121361	potassium inwardly-rectifying channel, subfamily J, member 8
ENSG00000122176	fibromodulin
ENSG00000122641	inhibin, beta A
ENSG00000122786	caldesmon 1
ENSG00000123358	nuclear receptor subfamily 4, group A, member 1
ENSG00000123700	potassium inwardly-rectifying channel, subfamily J, member 2
ENSG00000124496	transcriptional regulating factor 1
ENSG00000124782	ras responsive element binding protein 1
ENSG00000125430	heparan sulfate (glucosamine) 3-O-sulfotransferase 3B1
ENSG00000125675	glutamate receptor, ionotrophic, AMPA 3
ENSG00000125844	ribosome binding protein 1 homolog 180kDa (dog)
ENSG00000125845	bone morphogenetic protein 2
ENSG00000129048	chemokine (C-C motif) receptor-like 1
ENSG00000130176	calponin 1, basic, smooth muscle
ENSG00000131759	retinoic acid receptor, alpha
ENSG00000132639	synaptosomal-associated protein, 25kDa
ENSG00000133121	StAR-related lipid transfer (START) domain containing 13
ENSG00000133639	B-cell translocation gene 1, anti-proliferative
ENSG00000134121	cell adhesion molecule with homology to L1CAM (close homolog of L1)
ENSG00000134363	follistatin
ENSG00000134531	epithelial membrane protein 1
ENSG00000134853	platelet-derived growth factor receptor, alpha polypeptide
ENSG00000134986	chromosome 5 open reading frame 13
ENSG00000135111	T-box 3
ENSG00000135363	LIM domain only 2 (rhombotin-like 1)
ENSG00000136244	interleukin 6 (interferon, beta 2)
ENSG00000136960	ectonucleotide pyrophosphatase/phosphodiesterase 2
ENSG00000137273	forkhead box F2
ENSG00000137573	sulfatase 1
ENSG00000137726	FXYD domain containing ion transport regulator 6
ENSG00000138615	cartilage intermediate layer protein, nucleotide pyrophosphohydrolase
ENSG00000138650	protocadherin 10
ENSG00000138756	BMP2 inducible kinase
ENSG00000140285	hypothetical LOC100132771; fibroblast growth factor 7 (keratinocyte growth factor); fibroblast growth factor 7 pseudogene 2
ENSG00000142552	reticulocalbin 3, EF-hand calcium binding domain
ENSG00000143387	cathepsin K
ENSG00000143546	S100 calcium binding protein A8
ENSG00000146122	dishevelled associated activator of morphogenesis 2
ENSG00000146197	signal peptide, CUB domain, EGF-like 3
ENSG00000147894	chromosome 9 open reading frame 72
ENSG00000148848	ADAM metallopeptidase domain 12
ENSG00000149575	sodium channel, voltage-gated, type II, beta
ENSG00000149968	matrix metallopeptidase 3 (stromelysin 1, progelatinase)
ENSG00000150630	vascular endothelial growth factor C
ENSG00000151617	endothelin receptor type A
ENSG00000151702	Friend leukemia virus integration 1
ENSG00000152413	homer homolog 1 (Drosophila)
ENSG00000153162	bone morphogenetic protein 6
ENSG00000153234	nuclear receptor subfamily 4, group A, member 2
ENSG00000154188	angiopoietin 1
ENSG00000154645	chondrolectin
ENSG00000155011	dickkopf homolog 2 (Xenopus laevis)
ENSG00000155760	frizzled homolog 7 (Drosophila)
ENSG00000155926	Src-like-adaptor
ENSG00000156042	tetratricopeptide repeat domain 18
ENSG00000157214	six transmembrane epithelial antigen of the prostate 2
ENSG00000157227	matrix metallopeptidase 14 (membrane-inserted)
ENSG00000157557	v-ets erythroblastosis virus E26 oncogene homolog 2 (avian)
ENSG00000162599	nuclear factor I/A
ENSG00000163041	H3 histone, family 3B (H3.3B); H3 histone, family 3A pseudogene; H3 histone, family 3A; similar to H3 histone, family 3B; similar to histone H3.3B
ENSG00000163430	follistatin-like 1
ENSG00000163431	leiomodin 1 (smooth muscle)
ENSG00000164056	sprouty homolog 1, antagonist of FGF signaling (Drosophila)
ENSG00000164099	protease, serine, 12 (neurotrypsin, motopsin)
ENSG00000164761	tumor necrosis factor receptor superfamily, member 11b
ENSG00000165105	RAS and EF-hand domain containing
ENSG00000165995	calcium channel, voltage-dependent, beta 2 subunit
ENSG00000166396	serpin peptidase inhibitor, clade B (ovalbumin), member 7
ENSG00000166402	tubby homolog (mouse)
ENSG00000166923	gremlin 1, cysteine knot superfamily, homolog (Xenopus laevis)
ENSG00000168621	glial cell derived neurotrophic factor
ENSG00000169245	chemokine (C-X-C motif) ligand 10
ENSG00000169604	anthrax toxin receptor 1
ENSG00000169744	LIM domain binding 2
ENSG00000170624	sarcoglycan, delta (35kDa dystrophin-associated glycoprotein)
ENSG00000170961	hyaluronan synthase 2
ENSG00000171385	potassium voltage-gated channel, Shal-related subfamily, member 3
ENSG00000171840	ninjurin 2
ENSG00000171951	secretogranin II (chromogranin C)
ENSG00000172057	ORM1-like 3 (S. cerevisiae)
ENSG00000172935	MAS-related GPR, member F
ENSG00000173114	leucine rich repeat neuronal 3
ENSG00000173641	heat shock 27kDa protein family, member 7 (cardiovascular)
ENSG00000176697	brain-derived neurotrophic factor
ENSG00000177432	nucleosome assembly protein 1-like 5
ENSG00000178031	ADAMTS-like 1
ENSG00000180660	mab-21-like 1 (C. elegans)
ENSG00000181690	pleiomorphic adenoma gene 1
ENSG00000182541	LIM domain kinase 2
ENSG00000183691	noggin
ENSG00000183715	opioid binding protein/cell adhesion molecule-like
ENSG00000184588	phosphodiesterase 4B, cAMP-specific (phosphodiesterase E4 dunce homolog, Drosophila)
ENSG00000185022	v-maf musculoaponeurotic fibrosarcoma oncogene homolog F (avian)
ENSG00000186591	ubiquitin-conjugating enzyme E2H (UBC8 homolog, yeast)
ENSG00000196628	transcription factor 4
ENSG00000196653	zinc finger protein 502
ENSG00000198363	aspartate beta-hydroxylase
ENSG00000198478	SH3 domain binding glutamic acid-rich protein like 2
ENSG00000198795	zinc finger protein 521
ENSG00000198873	G protein-coupled receptor kinase 5
ENSG00000203780	fibronectin type III and ankyrin repeat domains 1
ENSG00000205683	D4, zinc and double PHD fingers, family 3
ENSG00000211448	deiodinase, iodothyronine, type II
ENSG00000221818	early B-cell factor 2
ENSG00000239474

## Sheet: AP1downConsensus
ENSEMBL_GENE_ID	GENE NAME
ENSG00000198682	3'-phosphoadenosine 5'-phosphosulfate synthase 2(PAPSS2)
ENSG00000131016	A-kinase anchoring protein 12(AKAP12)
ENSG00000148848	ADAM metallopeptidase domain 12(ADAM12)
ENSG00000154734	ADAM metallopeptidase with thrombospondin type 1 motif 1(ADAMTS1)
ENSG00000087116	ADAM metallopeptidase with thrombospondin type 1 motif 2(ADAMTS2)
ENSG00000206190	ATPase phospholipid transporting 10A (putative)(ATP10A)
ENSG00000133639	B-cell translocation gene 1, anti-proliferative(BTG1)
ENSG00000107562	C-X-C motif chemokine ligand 12(CXCL12)
ENSG00000105472	C-type lectin domain family 11 member A(CLEC11A)
ENSG00000144677	CTD small phosphatase like(CTDSPL)
ENSG00000131089	Cdc42 guanine nucleotide exchange factor 9(ARHGEF9)
ENSG00000155792	DEP domain containing MTOR-interacting protein(DEPTOR)
ENSG00000172638	EGF containing fibulin-like extracellular matrix protein 2(EFEMP2)
ENSG00000164176	EGF like repeats and discoidin domains 3(EDIL3)
ENSG00000079150	FK506 binding protein 7(FKBP7)
ENSG00000104870	Fc fragment of IgG receptor and transporter(FCGRT)
ENSG00000163328	G protein-coupled receptor 155(GPR155)
ENSG00000155324	GRAM domain containing 3(GRAMD3)
ENSG00000166033	HtrA serine peptidase 1(HTRA1)
ENSG00000136826	Kruppel-like factor 4 (gut)(KLF4)
ENSG00000119138	Kruppel-like factor 9(KLF9)
ENSG00000071282	LIM and cysteine rich domains 1(LMCD1)
ENSG00000136153	LIM domain 7(LMO7)
ENSG00000169744	LIM domain binding 2(LDB2)
ENSG00000177363	LRRN4 C-terminal like(LRRN4CL)
ENSG00000156265	MAP3K7 C-terminal like(MAP3K7CL)
ENSG00000172935	MAS related GPR family member F(MRGPRF)
ENSG00000135272	MyoD family inhibitor domain containing(MDFIC)
ENSG00000144802	NFKB inhibitor zeta(NFKBIZ)
ENSG00000205978	NYN domain and retroviral integrase containing(NYNRIN)
ENSG00000131435	PDZ and LIM domain 4(PDLIM4)
ENSG00000104388	RAB2A, member RAS oncogene family(RAB2A)
ENSG00000169213	RAB3B, member RAS oncogene family(RAB3B)
ENSG00000108551	RAS, dexamethasone-induced 1(RASD1)
ENSG00000138639	Rho GTPase activating protein 24(ARHGAP24)
ENSG00000154447	SH3 domain containing ring finger 1(SH3RF1)
ENSG00000100234	TIMP metallopeptidase inhibitor 3(TIMP3)
ENSG00000168306	acyl-CoA oxidase 2, branched chain(ACOX2)
ENSG00000020181	adhesion G protein-coupled receptor A2(ADGRA2)
ENSG00000169604	anthrax toxin receptor 1(ANTXR1)
ENSG00000113273	arylsulfatase B(ARSB)
ENSG00000186318	beta-site APP-cleaving enzyme 1(BACE1)
ENSG00000176697	brain-derived neurotrophic factor(BDNF)
ENSG00000157613	cAMP responsive element binding protein 3-like 1(CREB3L1)
ENSG00000140945	cadherin 13(CDH13)
ENSG00000106034	cadherin like and PC-esterase domain containing 1(CPED1)
ENSG00000122786	caldesmon 1(CALD1)
ENSG00000103888	cell migration inducing protein, hyaluronan binding(CEMIP)
ENSG00000133048	chitinase 3 like 1(CHI3L1)
ENSG00000198108	chondroitin sulfate synthase 3(CHSY3)
ENSG00000118292	chromosome 1 open reading frame 54(C1orf54)
ENSG00000187479	chromosome 11 open reading frame 96(C11orf96)
ENSG00000108821	collagen type I alpha 1(COL1A1)
ENSG00000164692	collagen type I alpha 2(COL1A2)
ENSG00000168542	collagen type III alpha 1(COL3A1)
ENSG00000130635	collagen type V alpha 1(COL5A1)
ENSG00000204262	collagen type V alpha 2(COL5A2)
ENSG00000163359	collagen type VI alpha 3(COL6A3)
ENSG00000111799	collagen type XII alpha 1(COL12A1)
ENSG00000204291	collagen type XV alpha 1(COL15A1)
ENSG00000182326	complement component 1, s subcomponent(C1S)
ENSG00000161281	cytochrome c oxidase subunit 7A1(COX7A1)
ENSG00000096696	desmoplakin(DSP)
ENSG00000050165	dickkopf WNT signaling pathway inhibitor 3(DKK3)
ENSG00000153904	dimethylarginine dimethylaminohydrolase 1(DDAH1)
ENSG00000164330	early B-cell factor 1(EBF1)
ENSG00000120738	early growth response 1(EGR1)
ENSG00000179388	early growth response 3(EGR3)
ENSG00000166979	eva-1 homolog C (C. elegans)(EVA1C)
ENSG00000177096	family with sequence similarity 109 member B(FAM109B)
ENSG00000108950	family with sequence similarity 20 member A(FAM20A)
ENSG00000166147	fibrillin 1(FBN1)
ENSG00000078098	fibroblast activation protein alpha(FAP)
ENSG00000113578	fibroblast growth factor 1(FGF1)
ENSG00000138675	fibroblast growth factor 5(FGF5)
ENSG00000140285	fibroblast growth factor 7(FGF7)
ENSG00000102678	fibroblast growth factor 9(FGF9)
ENSG00000115414	fibronectin 1(FN1)
ENSG00000203780	fibronectin type III and ankyrin repeat domains 1(FANK1)
ENSG00000161791	formin like 3(FMNL3)
ENSG00000155760	frizzled class receptor 7(FZD7)
ENSG00000116157	glutathione peroxidase 7(GPX7)
ENSG00000004776	heat shock protein family B (small) member 6(HSPB6)
ENSG00000173641	heat shock protein family B (small) member 7(HSPB7)
ENSG00000143341	hemicentin 1(HMCN1)
ENSG00000113070	heparin binding EGF like growth factor(HBEGF)
ENSG00000089472	hephaestin(HEPH)
ENSG00000117594	hydroxysteroid (11-beta) dehydrogenase 1(HSD11B1)
ENSG00000177374	hypermethylated in cancer 1(HIC1)
ENSG00000141753	insulin like growth factor binding protein 4(IGFBP4)
ENSG00000115461	insulin like growth factor binding protein 5(IGFBP5)
ENSG00000167779	insulin like growth factor binding protein 6(IGFBP6)
ENSG00000137809	integrin subunit alpha 11(ITGA11)
ENSG00000198542	integrin subunit beta like 1(ITGBL1)
ENSG00000136244	interleukin 6(IL6)
ENSG00000166086	junctional adhesion molecule 3(JAM3)
ENSG00000196569	laminin subunit alpha 2(LAMA2)
ENSG00000163431	leiomodin 1(LMOD1)
ENSG00000137507	leucine rich repeat containing 32(LRRC32)
ENSG00000183722	lipoma HMGIC fusion partner(LHFP)
ENSG00000239332	long intergenic non-protein coding RNA 1119(LINC01119)
ENSG00000198121	lysophosphatidic acid receptor 1(LPAR1)
ENSG00000157227	matrix metallopeptidase 14(MMP14)
ENSG00000123342	matrix metallopeptidase 19(MMP19)
ENSG00000115648	melanophilin(MLPH)
ENSG00000117122	microfibrillar associated protein 2(MFAP2)
ENSG00000166482	microfibrillar associated protein 4(MFAP4)
ENSG00000166963	microtubule associated protein 1A(MAP1A)
ENSG00000197530	mindbomb E3 ubiquitin protein ligase 2(MIB2)
ENSG00000072952	murine retrovirus integration site 1 homolog(MRVI1)
ENSG00000172260	neuronal growth regulator 1(NEGR1)
ENSG00000087303	nidogen 2(NID2)
ENSG00000101004	ninein like(NINL)
ENSG00000074181	notch 3(NOTCH3)
ENSG00000164920	odd-skipped related transciption factor 2(OSR2)
ENSG00000183801	olfactomedin like 1(OLFML1)
ENSG00000116132	paired related homeobox 1(PRRX1)
ENSG00000149090	peptidase domain containing associated with muscle regeneration 1(PAMR1)
ENSG00000100100	phosphoinositide-3-kinase interacting protein 1(PIK3IP1)
ENSG00000153246	phospholipase A2 receptor 1(PLA2R1)
ENSG00000147535	phospholipid phosphatase 5(PLPP5)
ENSG00000104368	plasminogen activator, tissue type(PLAT)
ENSG00000134853	platelet derived growth factor receptor alpha(PDGFRA)
ENSG00000187800	platelet endothelial aggregation receptor 1(PEAR1)
ENSG00000105559	pleckstrin homology domain containing A4(PLEKHA4)
ENSG00000105894	pleiotrophin(PTN)
ENSG00000004399	plexin D1(PLXND1)
ENSG00000120594	plexin domain containing 2(PLXDC2)
ENSG00000082482	potassium two pore domain channel subfamily K member 2(KCNK2)
ENSG00000182752	pregnancy-associated plasma protein A, pappalysin 1(PAPPA)
ENSG00000184838	proline rich 16(PRR16)
ENSG00000135362	proline rich 5 like(PRR5L)
ENSG00000149380	prolyl 4-hydroxylase subunit alpha 3(P4HA3)
ENSG00000099139	proprotein convertase subtilisin/kexin type 5(PCSK5)
ENSG00000107317	prostaglandin D2 synthase(PTGDS)
ENSG00000119938	protein phosphatase 1 regulatory subunit 3C(PPP1R3C)
ENSG00000189184	protocadherin 18(PCDH18)
ENSG00000126785	ras homolog family member J(RHOJ)
ENSG00000117152	regulator of G-protein signaling 4(RGS4)
ENSG00000142552	reticulocalbin 3(RCN3)
ENSG00000122707	reversion inducing cysteine rich protein with kazal motifs(RECK)
ENSG00000125844	ribosome binding protein 1(RRBP1)
ENSG00000123096	sarcospan(SSPN)
ENSG00000113140	secreted protein acidic and cysteine rich(SPARC)
ENSG00000138758	septin 11(SEPT11)
ENSG00000135919	serpin peptidase inhibitor, clade E (nexin, plasminogen activator inhibitor type 1), member 2(SERPINE2)
ENSG00000132386	serpin peptidase inhibitor, clade F (alpha-2 antiplasmin, pigment epithelium derived factor), member 1(SERPINF1)
ENSG00000175356	signal peptide, CUB domain and EGF like domain containing 2(SCUBE2)
ENSG00000146197	signal peptide, CUB domain and EGF like domain containing 3(SCUBE3)
ENSG00000109762	sorting nexin 25(SNX25)
ENSG00000196141	spermatogenesis associated, serine rich 2 like(SPATS2L)
ENSG00000113739	stanniocalcin 2(STC2)
ENSG00000175600	succinyl-CoA:glutarate-CoA transferase(SUGCT)
ENSG00000137573	sulfatase 1(SULF1)
ENSG00000102359	sushi-repeat containing protein, X-linked 2(SRPX2)
ENSG00000172403	synaptopodin 2(SYNPO2)
ENSG00000186340	thrombospondin 2(THBS2)
ENSG00000187688	transient receptor potential cation channel subfamily V member 2(TRPV2)
ENSG00000065308	translocation associated membrane protein 2(TRAM2)
ENSG00000133687	transmembrane and tetratricopeptide repeat containing 1(TMTC1)
ENSG00000164484	transmembrane protein 200A(TMEM200A)
ENSG00000147027	transmembrane protein 47(TMEM47)
ENSG00000071575	tribbles pseudokinase 2(TRIB2)
ENSG00000164761	tumor necrosis factor receptor superfamily member 11b(TNFRSF11B)
ENSG00000107731	unc-5 netrin receptor B(UNC5B)
ENSG00000185022	v-maf avian musculoaponeurotic fibrosarcoma oncogene homolog F(MAFF)
ENSG00000150630	vascular endothelial growth factor C(VEGFC)

[truncated: 3 more sheets: Up FDR, Down FDR, ConsensusUp]
