# Supplementary material for: Transcriptional hallmarks of cancer cell lines reveal an emerging role of branched chain amino acid catabolism
Source: Sci Rep. 2017 Aug 10;7:7820. doi: 10.1038/s41598-017-08329-8 (PMC5552680; doi:10.1038/s41598-017-08329-8)
Supplement: Supplementary file 3 [file 41598_2017_8329_MOESM3_ESM.xlsx]

## Sheet: SP1up
Wnt components up-regulated by SP1
ENSEMBL_GENE_ID	GENE NAME
ENSG00000072803	F-box and WD repeat domain containing 11
ENSG00000166949	SMAD family member 3
ENSG00000004975	dishevelled, dsh homolog 2 (Drosophila)
ENSG00000082701	glycogen synthase kinase 3 beta
ENSG00000135341	mitogen-activated protein kinase kinase kinase 7
ENSG00000080815	presenilin 1
ENSG00000112640	protein phosphatase 2, regulatory subunit B', delta isoform
ENSG00000067560	ras homolog gene family, member A
ENSG00000141510	tumor protein p53
Cell cycle components up-regulated by SP1
ENSEMBL_GENE_ID	GENE NAME
ENSG00000166949	SMAD family member 3
ENSG00000123374	cyclin-dependent kinase 2
ENSG00000082701	glycogen synthase kinase 3 beta
ENSG00000166508	minichromosome maintenance complex component 7
ENSG00000166851	polo-like kinase 1 (Drosophila)
ENSG00000108953	similar to 14-3-3 protein epsilon (14-3-3E) (Mitochondrial import stimulation factor L subunit) (MSF L); tyrosine 3-monooxygenase/tryptophan 5-monooxygenase activation protein, epsilon polypeptide
ENSG00000141510	tumor protein p53
ENSG00000164924	tyrosine 3-monooxygenase/tryptophan 5-monooxygenase activation protein, zeta polypeptide
Cancer pathways up-regulated by SP1
ENSEMBL_GENE_ID	GENE NAME
ENSG00000171552	BCL2-like 1
ENSG00000166949	SMAD family member 3
ENSG00000197565	collagen, type IV, alpha 6
ENSG00000123374	cyclin-dependent kinase 2
ENSG00000004975	dishevelled, dsh homolog 2 (Drosophila)
ENSG00000114279	fibroblast growth factor 12
ENSG00000082701	glycogen synthase kinase 3 beta
ENSG00000130702	laminin, alpha 5
ENSG00000067560	ras homolog gene family, member A
ENSG00000206289	retinoid X receptor, beta
ENSG00000173757	signal transducer and activator of transcription 5B
ENSG00000047410	translocated promoter region (to activated MET oncogene)
ENSG00000141510	tumor protein p53

## Sheet: Lef1up
Regulation of actin cytoskeleton by Lef1
ENSEMBL_GENE_ID	GENE NAME
ENSG00000183856	IQ motif containing GTPase activating protein 3
ENSG00000165410	cofilin 2 (muscle)
ENSG00000148180	gelsolin (amyloidosis, Finnish type)
ENSG00000120063	guanine nucleotide binding protein (G protein), alpha 13
ENSG00000105855	integrin, beta 8
ENSG00000145431	platelet derived growth factor C
ENSG00000108518	profilin 1
ENSG00000099942	v-crk sarcoma virus CT10 oncogene homolog (avian)-like
Cell cycle components up-regulated by Lef1
ENSEMBL_GENE_ID	GENE NAME
ENSG00000175305	cyclin E2
ENSG00000082701	glycogen synthase kinase 3 beta
ENSG00000166508	minichromosome maintenance complex component 7
ENSG00000108953	similar to 14-3-3 protein epsilon (14-3-3E) (Mitochondrial import stimulation factor L subunit) (MSF L); tyrosine 3-monooxygenase/tryptophan 5-monooxygenase activation protein, epsilon polypeptide
ENSG00000141510	tumor protein p53
ENSG00000164924	tyrosine 3-monooxygenase/tryptophan 5-monooxygenase activation protein, zeta polypeptide
Cancer pathways up-regulated by Lef1
ENSEMBL_GENE_ID	GENE NAME
ENSG00000171552	BCL2-like 1
ENSG00000175305	cyclin E2
ENSG00000196730	death-associated protein kinase 1
ENSG00000082701	glycogen synthase kinase 3 beta
ENSG00000105976	met proto-oncogene (hepatocyte growth factor receptor)
ENSG00000173757	signal transducer and activator of transcription 5B
ENSG00000141510	tumor protein p53
ENSG00000099942	v-crk sarcoma virus CT10 oncogene homolog (avian)-like
ENSG00000134954	v-ets erythroblastosis virus E26 oncogene homolog 1 (avian)

## Sheet: FOXO4up
Cancer pathways up-regulated by FOXO4
ENSEMBL_GENE_ID	GENE NAME
ENSG00000166949	SMAD family member 3
ENSG00000197565	collagen, type IV, alpha 6
ENSG00000123374	cyclin-dependent kinase 2
ENSG00000114279	fibroblast growth factor 12
ENSG00000129682	fibroblast growth factor 13
ENSG00000075651	phospholipase D1, phosphatidylcholine-specific
ENSG00000206289	retinoid X receptor, beta
ENSG00000173757	signal transducer and activator of transcription 5B
ENSG00000047410	translocated promoter region (to activated MET oncogene)
ENSG00000141510	tumor protein p53
ENSG00000134954	v-ets erythroblastosis virus E26 oncogene homolog 1 (avian)
TGF beta signaling pathway
ENSEMBL_GENE_ID	GENE NAME
ENSG00000170365	SMAD family member 1
ENSG00000166949	SMAD family member 3
ENSG00000185591	Sp1 transcription factor
ENSG00000172201	inhibitor of DNA binding 4, dominant negative helix-loop-helix protein
ENSG00000164093	paired-like homeodomain 2
Cell cycle components up-regulated by FOXO4
ENSEMBL_GENE_ID	GENE NAME
ENSG00000164754	RAD21 homolog (S. pombe)
ENSG00000166949	SMAD family member 3
ENSG00000123374	cyclin-dependent kinase 2
ENSG00000166508	minichromosome maintenance complex component 7
ENSG00000141510	tumor protein p53

## Sheet: ConsensusDown
ECM-receptor interaction
ENSEMBL_GENE_ID	GENE NAME
ENSG00000108821	collagen, type I, alpha 1
ENSG00000164692	collagen, type I, alpha 2
ENSG00000168542	collagen, type III, alpha 1
ENSG00000130635	collagen, type V, alpha 1
ENSG00000204262	collagen, type V, alpha 2
ENSG00000163359	collagen, type VI, alpha 3
ENSG00000060718	collagen, type XI, alpha 1
ENSG00000115414	fibronectin 1
ENSG00000137809	integrin, alpha 11
ENSG00000196569	laminin, alpha 2
ENSG00000137801	thrombospondin 1
ENSG00000186340	thrombospondin 2
Focal adhesion
ENSEMBL_GENE_ID	GENE NAME
ENSG00000108821	collagen, type I, alpha 1
ENSG00000164692	collagen, type I, alpha 2
ENSG00000168542	collagen, type III, alpha 1
ENSG00000130635	collagen, type V, alpha 1
ENSG00000204262	collagen, type V, alpha 2
ENSG00000163359	collagen, type VI, alpha 3
ENSG00000060718	collagen, type XI, alpha 1
ENSG00000115414	fibronectin 1
ENSG00000137809	integrin, alpha 11
ENSG00000196569	laminin, alpha 2
ENSG00000134853	platelet-derived growth factor receptor, alpha polypeptide
ENSG00000137801	thrombospondin 1
ENSG00000186340	thrombospondin 2
ENSG00000150630	vascular endothelial growth factor C
Complement and coagulation cascades
ENSEMBL_GENE_ID	GENE NAME
ENSG00000175899	alpha-2-macroglobulin
ENSG00000182326	complement component 1, s subcomponent
ENSG00000000971	complement factor H
ENSG00000104368	plasminogen activator, tissue
ENSG00000149131	serpin peptidase inhibitor, clade G (C1 inhibitor), member 1
ENSG00000003436	tissue factor pathway inhibitor (lipoprotein-associated coagulation inhibitor)
FGF-beta signaling
ENSEMBL_GENE_ID	GENE NAME
ENSG00000139567	activin A receptor type II-like 1
ENSG00000011465	decorin
ENSG00000134363	follistatin
ENSG00000122641	inhibin, beta A
ENSG00000137801	thrombospondin 1
ENSG00000186340	thrombospondin 2
Cytokine-cytokine receptor
ENSEMBL_GENE_ID	GENE NAME
ENSG00000026103	Fas (TNF receptor superfamily, member 6)
ENSG00000139567	activin A receptor type II-like 1
ENSG00000108691	chemokine (C-C motif) ligand 2
ENSG00000107562	chemokine (C-X-C motif) ligand 12 (stromal cell-derived factor 1)
ENSG00000122641	inhibin, beta A
ENSG00000136244	interleukin 6 (interferon, beta 2)
ENSG00000134853	platelet-derived growth factor receptor, alpha polypeptide
ENSG00000173530	tumor necrosis factor receptor superfamily, member 10d, decoy with truncated death domain
ENSG00000164761	tumor necrosis factor receptor superfamily, member 11b
ENSG00000150630	vascular endothelial growth factor C
Cancer pathways
ENSEMBL_GENE_ID	GENE NAME
ENSG00000026103	Fas (TNF receptor superfamily, member 6)
ENSG00000113578	fibroblast growth factor 1 (acidic)
ENSG00000138675	fibroblast growth factor 5
ENSG00000102678	fibroblast growth factor 9 (glia-activating factor)
ENSG00000115414	fibronectin 1
ENSG00000155760	frizzled homolog 7 (Drosophila)
ENSG00000140285	hypothetical LOC100132771; fibroblast growth factor 7 (keratinocyte growth factor); fibroblast growth factor 7 pseudogene 2
ENSG00000136244	interleukin 6 (interferon, beta 2)
ENSG00000196569	laminin, alpha 2
ENSG00000134853	platelet-derived growth factor receptor, alpha polypeptide
ENSG00000150630	vascular endothelial growth factor C
Proteins with cell attachment sites
ENSEMBL_GENE_ID	GENE NAME
ENSG00000087116	ADAM metallopeptidase with thrombospondin type 1 motif, 2
ENSG00000105472	C-type lectin domain family 11, member A
ENSG00000164176	EGF-like repeats and discoidin I-like domains 3
ENSG00000108821	collagen, type I, alpha 1
ENSG00000204262	collagen, type V, alpha 2
ENSG00000163359	collagen, type VI, alpha 3
ENSG00000111799	collagen, type XII, alpha 1
ENSG00000115414	fibronectin 1
ENSG00000166482	microfibrillar-associated protein 4
ENSG00000116962	nidogen 1
ENSG00000099139	proprotein convertase subtilisin/kexin type 5
ENSG00000165124	sushi, von Willebrand factor type A, EGF and pentraxin domain containing 1
ENSG00000137801	thrombospondin 1
ENSG00000186340	thrombospondin 2
Protein with signal peptides (membrane or extracellular)
ENSEMBL_GENE_ID	GENE NAME
ENSG00000148848	ADAM metallopeptidase domain 12
ENSG00000154734	ADAM metallopeptidase with thrombospondin type 1 motif, 1
ENSG00000087116	ADAM metallopeptidase with thrombospondin type 1 motif, 2
ENSG00000105472	C-type lectin domain family 11, member A
ENSG00000172638	EGF-containing fibulin-like extracellular matrix protein 2
ENSG00000164176	EGF-like repeats and discoidin I-like domains 3
ENSG00000141756	FK506 binding protein 10, 65 kDa
ENSG00000079150	FK506 binding protein 7
ENSG00000026103	Fas (TNF receptor superfamily, member 6)
ENSG00000104870	Fc fragment of IgG, receptor, transporter, alpha
ENSG00000020181	G protein-coupled receptor 124
ENSG00000139278	GLI pathogenesis-related 1
ENSG00000166033	HtrA serine peptidase 1
ENSG00000103888	KIAA1199
ENSG00000011201	Kallmann syndrome 1 sequence
ENSG00000177363	LRRN4 C-terminal like
ENSG00000074181	Notch homolog 3 (Drosophila)
ENSG00000182752	PAPPA antisense RNA (non-protein coding); pregnancy-associated plasma protein A, pappalysin 1
ENSG00000100234	TIMP metallopeptidase inhibitor 3
ENSG00000154096	Thy-1 cell surface antigen
ENSG00000104415	WNT1 inducible signaling pathway protein 1
ENSG00000134575	acid phosphatase 2, lysosomal
ENSG00000139567	activin A receptor type II-like 1
ENSG00000175899	alpha-2-macroglobulin
ENSG00000169604	anthrax toxin receptor 1
ENSG00000163297	anthrax toxin receptor 2
ENSG00000113273	arylsulfatase B
ENSG00000186318	beta-site APP-cleaving enzyme 1
ENSG00000109743	bone marrow stromal cell antigen 1
ENSG00000176697	brain-derived neurotrophic factor
ENSG00000140937	cadherin 11, type 2, OB-cadherin (osteoblast)
ENSG00000140945	cadherin 13, H-cadherin (heart)
ENSG00000143387	cathepsin K
ENSG00000108691	chemokine (C-C motif) ligand 2
ENSG00000107562	chemokine (C-X-C motif) ligand 12 (stromal cell-derived factor 1)
ENSG00000133048	chitinase 3-like 1 (cartilage glycoprotein-39)
ENSG00000118292	chromosome 1 open reading frame 54
ENSG00000171067	chromosome 11 open reading frame 24
ENSG00000134153	chromosome 15 open reading frame 24
ENSG00000166979	chromosome 21 open reading frame 63
ENSG00000106034	chromosome 7 open reading frame 58
ENSG00000091986	coiled-coil domain containing 80
ENSG00000108821	collagen, type I, alpha 1
ENSG00000164692	collagen, type I, alpha 2
ENSG00000168542	collagen, type III, alpha 1
ENSG00000130635	collagen, type V, alpha 1
ENSG00000204262	collagen, type V, alpha 2
ENSG00000163359	collagen, type VI, alpha 3
ENSG00000060718	collagen, type XI, alpha 1
ENSG00000111799	collagen, type XII, alpha 1
ENSG00000204291	collagen, type XV, alpha 1
ENSG00000182326	complement component 1, s subcomponent
ENSG00000000971	complement factor H
ENSG00000011465	decorin
ENSG00000107984	dickkopf homolog 1 (Xenopus laevis)
ENSG00000050165	dickkopf homolog 3 (Xenopus laevis)
ENSG00000108950	family with sequence similarity 20, member A
ENSG00000166147	fibrillin 1
ENSG00000138675	fibroblast growth factor 5
ENSG00000122176	fibromodulin
ENSG00000115414	fibronectin 1
ENSG00000176971	fin bud initiation factor homolog (zebrafish)
ENSG00000134363	follistatin
ENSG00000163430	follistatin-like 1
ENSG00000070404	follistatin-like 3 (secreted glycoprotein)
ENSG00000155760	frizzled homolog 7 (Drosophila)
ENSG00000115828	glutaminyl-peptide cyclotransferase
ENSG00000116157	glutathione peroxidase 7
ENSG00000143341	hemicentin 1
ENSG00000113070	heparin-binding EGF-like growth factor
ENSG00000089472	hephaestin
ENSG00000140285	hypothetical LOC100132771; fibroblast growth factor 7 (keratinocyte growth factor); fibroblast growth factor 7 pseudogene 2
ENSG00000122641	inhibin, beta A
ENSG00000141753	insulin-like growth factor binding protein 4
ENSG00000115461	insulin-like growth factor binding protein 5
ENSG00000167779	insulin-like growth factor binding protein 6
ENSG00000137809	integrin, alpha 11
ENSG00000198542	integrin, beta-like 1 (with EGF-like repeat domains)
ENSG00000136244	interleukin 6 (interferon, beta 2)
ENSG00000166086	junctional adhesion molecule 3
ENSG00000196569	laminin, alpha 2
ENSG00000137507	leucine rich repeat containing 32
ENSG00000183722	lipoma HMGIC fusion partner
ENSG00000139329	lumican
ENSG00000113083	lysyl oxidase
ENSG00000111341	matrix Gla protein
ENSG00000157227	matrix metallopeptidase 14 (membrane-inserted)
ENSG00000123342	matrix metallopeptidase 19
ENSG00000117122	microfibrillar-associated protein 2
ENSG00000166482	microfibrillar-associated protein 4
ENSG00000172260	neuronal growth regulator 1
ENSG00000116962	nidogen 1
ENSG00000087303	nidogen 2 (osteonidogen)
ENSG00000183801	olfactomedin-like 1
ENSG00000149090	peptidase domain containing associated with muscle regeneration 1
ENSG00000133110	periostin, osteoblast specific factor
ENSG00000100100	phosphoinositide-3-kinase interacting protein 1
ENSG00000153246	phospholipase A2 receptor 1, 180kDa
ENSG00000104368	plasminogen activator, tissue
ENSG00000187800	platelet endothelial aggregation receptor 1
ENSG00000134853	platelet-derived growth factor receptor, alpha polypeptide
ENSG00000105894	pleiotrophin
ENSG00000004399	plexin D1
ENSG00000161381	plexin domain containing 1
ENSG00000120594	plexin domain containing 2
ENSG00000149380	prolyl 4-hydroxylase, alpha polypeptide III
ENSG00000099139	proprotein convertase subtilisin/kexin type 5
ENSG00000107317	prostaglandin D2 synthase, hematopoietic; prostaglandin D2 synthase 21kDa (brain)
ENSG00000164099	protease, serine, 12 (neurotrypsin, motopsin)
ENSG00000189184	protocadherin 18
ENSG00000132329	receptor (G protein-coupled) activity modifying protein 1
ENSG00000142552	reticulocalbin 3, EF-hand calcium binding domain
ENSG00000122707	reversion-inducing-cysteine-rich protein with kazal motifs
ENSG00000113140	secreted protein, acidic, cysteine-rich (osteonectin)
ENSG00000135919	serpin peptidase inhibitor, clade E (nexin, plasminogen activator inhibitor type 1), member 2
ENSG00000132386	serpin peptidase inhibitor, clade F (alpha-2 antiplasmin, pigment epithelium derived factor), member 1
ENSG00000149131	serpin peptidase inhibitor, clade G (C1 inhibitor), member 1
ENSG00000175356	signal peptide, CUB domain, EGF-like 2
ENSG00000146197	signal peptide, CUB domain, EGF-like 3
ENSG00000113739	stanniocalcin 2
ENSG00000137573	sulfatase 1
ENSG00000165124	sushi, von Willebrand factor type A, EGF and pentraxin domain containing 1
ENSG00000102359	sushi-repeat-containing protein, X-linked 2
ENSG00000137801	thrombospondin 1
ENSG00000186340	thrombospondin 2
ENSG00000003436	tissue factor pathway inhibitor (lipoprotein-associated coagulation inhibitor)
ENSG00000173530	tumor necrosis factor receptor superfamily, member 10d, decoy with truncated death domain
ENSG00000164761	tumor necrosis factor receptor superfamily, member 11b
ENSG00000107731	unc-5 homolog B (C. elegans)
ENSG00000150630	vascular endothelial growth factor C

## Sheet: ConsensusUp
DNA replication
ENSEMBL_GENE_ID	GENE NAME
ENSG00000168496	flap structure-specific endonuclease 1
ENSG00000073111	minichromosome maintenance complex component 2
ENSG00000100297	minichromosome maintenance complex component 5
ENSG00000166508	minichromosome maintenance complex component 7
ENSG00000062822	polymerase (DNA directed), delta 1, catalytic subunit 125kDa
ENSG00000177084	polymerase (DNA directed), epsilon
ENSG00000111445	replication factor C (activator 1) 5, 36.5kDa
Cell cycle
ENSEMBL_GENE_ID	GENE NAME
ENSG00000164109	MAD2 mitotic arrest deficient-like 1 (yeast)
ENSG00000145604	S-phase kinase-associated protein 2 (p45)
ENSG00000097046	cell division cycle 7 homolog (S. cerevisiae)
ENSG00000145386	cyclin A2
ENSG00000123374	cyclin-dependent kinase 2
ENSG00000135476	extra spindle pole bodies homolog 1 (S. cerevisiae)
ENSG00000073111	minichromosome maintenance complex component 2
ENSG00000100297	minichromosome maintenance complex component 5
ENSG00000166508	minichromosome maintenance complex component 7
ENSG00000127564	protein kinase, membrane associated tyrosine/threonine 1
Base excision repair
ENSEMBL_GENE_ID	GENE NAME
ENSG00000168496	flap structure-specific endonuclease 1
ENSG00000143799	poly (ADP-ribose) polymerase 1
ENSG00000062822	polymerase (DNA directed), delta 1, catalytic subunit 125kDa
ENSG00000177084	polymerase (DNA directed), epsilon
Nucleotide excision repair
ENSEMBL_GENE_ID	GENE NAME
ENSG00000145736	general transcription factor IIH, polypeptide 2, 44kDa; general transcription factor IIH, polypeptide 2C; general transcription factor IIH, polypeptide 2B; general transcription factor IIH, polypeptide 2D
ENSG00000062822	polymerase (DNA directed), delta 1, catalytic subunit 125kDa
ENSG00000177084	polymerase (DNA directed), epsilon
ENSG00000111445	replication factor C (activator 1) 5, 36.5kDa
Progesterone mediated oocyte maturation
ENSEMBL_GENE_ID	GENE NAME
ENSG00000164109	MAD2 mitotic arrest deficient-like 1 (yeast)
ENSG00000145386	cyclin A2
ENSG00000123374	cyclin-dependent kinase 2
ENSG00000096384	heat shock protein 90kDa alpha (cytosolic), class B member 1
ENSG00000127564	protein kinase, membrane associated tyrosine/threonine 1
Pathways in cancer
ENSEMBL_GENE_ID	GENE NAME
ENSG00000145604	S-phase kinase-associated protein 2 (p45)
ENSG00000039068	cadherin 1, type 1, E-cadherin (epithelial)
ENSG00000197565	collagen, type IV, alpha 6
ENSG00000123374	cyclin-dependent kinase 2
ENSG00000114279	fibroblast growth factor 12
ENSG00000129682	fibroblast growth factor 13
ENSG00000096384	heat shock protein 90kDa alpha (cytosolic), class B member 1
ENSG00000204231	retinoid X receptor, beta
ENSG00000099942	v-crk sarcoma virus CT10 oncogene homolog (avian)-like
Purine metabolism
ENSEMBL_GENE_ID	GENE NAME
ENSG00000004455	adenylate kinase 2
ENSG00000205268	phosphodiesterase 7A
ENSG00000128050	phosphoribosylaminoimidazole carboxylase, phosphoribosylaminoimidazole succinocarboxamide synthetase
ENSG00000062822	polymerase (DNA directed), delta 1, catalytic subunit 125kDa
ENSG00000177084	polymerase (DNA directed), epsilon
ENSG00000171453	polymerase (RNA) I polypeptide C, 30kDa
Pyrimidine metabolism
ENSEMBL_GENE_ID	GENE NAME
ENSG00000062822	polymerase (DNA directed), delta 1, catalytic subunit 125kDa
ENSG00000177084	polymerase (DNA directed), epsilon
ENSG00000171453	polymerase (RNA) I polypeptide C, 30kDa
ENSG00000176890	thymidylate synthetase

## Sheet: Lef1down
Regulation of actin cytoskeleton by Lef1
ENSEMBL_GENE_ID	GENE NAME
ENSG00000182541	LIM domain kinase 2
ENSG00000070831	cell division cycle 42 (GTP binding protein, 25kDa); cell division cycle 42 pseudogene 2
ENSG00000181104	coagulation factor II (thrombin) receptor
ENSG00000055163	cytoplasmic FMR1 interacting protein 2
ENSG00000102678	fibroblast growth factor 9 (glia-activating factor)
ENSG00000169896	integrin, alpha M (complement component 3 receptor 3 subunit)
ENSG00000133026	myosin, heavy chain 10, non-muscle
ENSG00000149269	p21 protein (Cdc42/Rac)-activated kinase 1
ENSG00000134853	platelet-derived growth factor receptor, alpha polypeptide
ENSG00000157764	v-raf murine sarcoma viral oncogene homolog B1
MAPK signaling
ENSEMBL_GENE_ID	GENE NAME
ENSG00000176697	brain-derived neurotrophic factor
ENSG00000153956	calcium channel, voltage-dependent, alpha 2/delta subunit 1
ENSG00000165995	calcium channel, voltage-dependent, beta 2 subunit
ENSG00000070831	cell division cycle 42 (GTP binding protein, 25kDa); cell division cycle 42 pseudogene 2
ENSG00000102678	fibroblast growth factor 9 (glia-activating factor)
ENSG00000073803	mitogen-activated protein kinase kinase kinase 13
ENSG00000100968	nuclear factor of activated T-cells, cytoplasmic, calcineurin-dependent 4
ENSG00000149269	p21 protein (Cdc42/Rac)-activated kinase 1
ENSG00000116711	phospholipase A2, group IVA (cytosolic, calcium-dependent)
ENSG00000134853	platelet-derived growth factor receptor, alpha polypeptide
ENSG00000157764	v-raf murine sarcoma viral oncogene homolog B1
Cancer pathways
ENSEMBL_GENE_ID	GENE NAME
ENSG00000074047	GLI family zinc finger 2
ENSG00000169083	androgen receptor
ENSG00000070831	cell division cycle 42 (GTP binding protein, 25kDa); cell division cycle 42 pseudogene 2
ENSG00000102678	fibroblast growth factor 9 (glia-activating factor)
ENSG00000155760	frizzled homolog 7 (Drosophila)
ENSG00000136244	interleukin 6 (interferon, beta 2)
ENSG00000112769	laminin, alpha 4
ENSG00000134853	platelet-derived growth factor receptor, alpha polypeptide
ENSG00000131759	retinoic acid receptor, alpha
ENSG00000157404	similar to Mast/stem cell growth factor receptor precursor (SCFR) (Proto-oncogene tyrosine-protein kinase Kit) (c-kit) (CD117 antigen); v-kit Hardy-Zuckerman 4 feline sarcoma viral oncogene homolog
ENSG00000157764	v-raf murine sarcoma viral oncogene homolog B1

## Sheet: FOXO4down
Pathways in cancer
ENSEMBL_GENE_ID	GENE NAME
ENSG00000114423	Cas-Br-M (murine) ecotropic retroviral transforming sequence b
ENSG00000102678	fibroblast growth factor 9 (glia-activating factor)
ENSG00000115414	fibronectin 1
ENSG00000155760	frizzled homolog 7 (Drosophila)
ENSG00000164161	hedgehog interacting protein
ENSG00000140285	hypothetical LOC100132771; fibroblast growth factor 7 (keratinocyte growth factor); fibroblast growth factor 7 pseudogene 2
ENSG00000017427	insulin-like growth factor 1 (somatomedin C)
ENSG00000112769	laminin, alpha 4
ENSG00000058085	laminin, gamma 2
ENSG00000134853	platelet-derived growth factor receptor, alpha polypeptide
ENSG00000131759	retinoic acid receptor, alpha
ENSG00000114251	wingless-type MMTV integration site family, member 5A
Focal adhesion
ENSEMBL_GENE_ID	GENE NAME
ENSG00000115414	fibronectin 1
ENSG00000102755	fms-related tyrosine kinase 1 (vascular endothelial growth factor/vascular permeability factor receptor)
ENSG00000017427	insulin-like growth factor 1 (somatomedin C)
ENSG00000112769	laminin, alpha 4
ENSG00000058085	laminin, gamma 2
ENSG00000065534	myosin light chain kinase
ENSG00000170962	platelet derived growth factor D
ENSG00000134853	platelet-derived growth factor receptor, alpha polypeptide
TGF beta signaling pathway
ENSEMBL_GENE_ID	GENE NAME
ENSG00000108854	SMAD specific E3 ubiquitin protein ligase 2
ENSG00000011465	decorin
ENSG00000134363	follistatin
ENSG00000122641	inhibin, beta A
ENSG00000115738	inhibitor of DNA binding 2, dominant negative helix-loop-helix protein
